# Supplementary material for: Clonal architecture predicts clinical outcomes and drug sensitivity in acute myeloid leukemia
Source: Nat Commun. 2021 Dec 13;12:7244. doi: 10.1038/s41467-021-27472-5 (PMC8669028; doi:10.1038/s41467-021-27472-5)
Supplement: Supplementary file 4 — Source Data [file 41467_2021_27472_MOESM4_ESM.xlsx]

## Sheet: Fig 1a
De novo	Secondary	Relapse	VAF	Survival	RNA	Drug screening	Cohort
1	0	0	1	1	0	1	Tyner
1	0	0	1	1	0	1	Tyner
1	0	0	1	1	0	1	Tyner
1	0	0	1	1	0	0	Tyner
0	0	1	1	1	0	1	Tyner
1	0	0	1	1	0	1	Tyner
0	0	1	1	1	0	1	Tyner
0	0	1	1	1	0	1	Tyner
0	1	0	1	1	0	1	Tyner
0	1	0	1	1	0	1	Tyner
0	0	1	1	1	0	0	Tyner
0	1	0	1	1	0	1	Tyner
1	0	0	1	1	0	1	Tyner
1	0	0	1	1	0	1	Tyner
0	0	1	1	1	0	1	Tyner
1	0	0	1	1	1	1	Tyner
0	0	1	1	1	1	1	Tyner
1	0	0	1	1	1	1	Tyner
0	1	0	1	1	1	1	Tyner
1	0	0	1	1	1	1	Tyner
1	0	0	1	1	1	1	Tyner
0	1	0	1	1	1	1	Tyner
1	0	0	1	1	1	1	Tyner
1	0	0	1	1	0	0	Tyner
1	0	0	1	1	1	0	Tyner
1	0	0	1	1	1	1	Tyner
1	0	0	1	1	0	0	Tyner
0	1	0	1	1	1	1	Tyner
1	0	0	1	1	1	1	Tyner
0	1	0	1	1	0	1	Tyner
1	0	0	1	1	1	1	Tyner
0	1	0	1	1	1	0	Tyner
0	1	0	1	1	0	1	Tyner
1	0	0	1	1	1	0	Tyner
1	0	0	1	1	1	0	Tyner
0	1	0	1	1	1	1	Tyner
1	0	0	1	1	0	0	Tyner
0	0	1	1	1	0	1	Tyner
0	0	1	1	1	1	1	Tyner
0	0	1	1	1	1	0	Tyner
0	0	1	1	1	1	0	Tyner
1	0	0	1	1	1	1	Tyner
1	0	0	1	1	1	1	Tyner
1	0	0	1	1	1	1	Tyner
1	0	0	1	1	1	1	Tyner
1	0	0	1	1	1	0	Tyner
1	0	0	1	1	0	0	Tyner
1	0	0	1	1	0	0	Tyner
1	0	0	1	1	1	1	Tyner
0	0	1	1	1	1	1	Tyner
1	0	0	1	1	1	1	Tyner
0	1	0	1	1	1	1	Tyner
0	1	0	1	1	1	0	Tyner
1	0	0	1	1	0	1	Tyner
1	0	0	1	1	0	0	Tyner
1	0	0	1	1	1	0	Tyner
0	1	0	1	1	1	1	Tyner
0	1	0	1	1	0	0	Tyner
1	0	0	1	1	1	1	Tyner
1	0	0	1	1	1	1	Tyner
1	0	0	1	1	1	0	Tyner
1	0	0	1	1	1	1	Tyner
1	0	0	1	1	1	0	Tyner
1	0	0	1	1	0	0	Tyner
1	0	0	1	1	1	0	Tyner
0	0	1	1	1	1	1	Tyner
0	1	0	1	1	1	1	Tyner
0	1	0	1	1	1	0	Tyner
1	0	0	1	1	1	1	Tyner
1	0	0	1	1	1	1	Tyner
0	0	1	1	1	1	1	Tyner
1	0	0	1	1	0	1	Tyner
1	0	0	1	1	1	0	Tyner
1	0	0	1	1	1	0	Tyner
1	0	0	1	1	1	0	Tyner
1	0	0	1	1	1	1	Tyner
1	0	0	1	1	1	0	Tyner
0	0	1	1	1	0	0	Tyner
1	0	0	1	1	1	1	Tyner
0	0	1	1	1	0	0	Tyner
1	0	0	1	1	1	1	Tyner
0	1	0	1	1	0	0	Tyner
0	1	0	1	1	0	0	Tyner
0	0	1	1	1	0	0	Tyner
1	0	0	1	1	1	1	Tyner
1	0	0	1	1	1	1	Tyner
1	0	0	1	1	1	1	Tyner
0	1	0	1	1	0	1	Tyner
1	0	0	1	1	0	0	Tyner
1	0	0	1	1	1	1	Tyner
1	0	0	1	1	0	1	Tyner
1	0	0	1	1	1	0	Tyner
1	0	0	1	1	0	1	Tyner
1	0	0	1	1	1	0	Tyner
0	0	1	1	1	0	0	Tyner
0	1	0	1	1	0	1	Tyner
1	0	0	1	1	1	1	Tyner
0	1	0	1	1	0	0	Tyner
0	1	0	1	1	0	0	Tyner
1	0	0	1	1	0	0	Tyner
1	0	0	1	1	1	1	Tyner
1	0	0	1	1	1	0	Tyner
1	0	0	1	1	0	0	Tyner
1	0	0	1	1	1	1	Tyner
0	1	0	1	1	0	0	Tyner
1	0	0	1	1	1	0	Tyner
1	0	0	1	1	1	0	Tyner
1	0	0	1	1	0	1	Tyner
1	0	0	1	1	0	0	Tyner
1	0	0	1	1	1	0	Tyner
1	0	0	1	1	1	0	Tyner
0	1	0	1	1	0	0	Tyner
1	0	0	1	1	0	0	Tyner
1	0	0	1	1	0	0	Tyner
1	0	0	1	1	1	1	Tyner
0	1	0	1	1	1	1	Tyner
0	0	1	1	1	0	1	Tyner
1	0	0	1	1	1	1	Tyner
1	0	0	1	1	1	0	Tyner
1	0	0	1	1	0	0	Tyner
1	0	0	1	1	1	1	Tyner
1	0	0	1	1	1	0	Tyner
1	0	0	1	1	1	1	Tyner
0	1	0	1	1	0	0	Tyner
1	0	0	1	1	1	1	Tyner
0	1	0	1	1	1	1	Tyner
1	0	0	1	1	1	0	Tyner
1	0	0	1	1	1	0	Tyner
1	0	0	1	1	1	1	Tyner
1	0	0	1	1	1	0	Tyner
1	0	0	1	1	1	1	Tyner
1	0	0	1	1	1	1	Tyner
1	0	0	1	1	0	0	Tyner
1	0	0	1	1	1	0	Tyner
0	1	0	1	1	1	1	Tyner
1	0	0	1	1	1	0	Tyner
1	0	0	1	1	1	0	Tyner
1	0	0	1	1	1	0	Tyner
1	0	0	1	1	1	0	Tyner
0	1	0	1	1	1	0	Tyner
0	1	0	1	1	0	0	Tyner
0	1	0	1	1	1	0	Tyner
1	0	0	1	1	1	1	Tyner
1	0	0	1	1	0	0	Tyner
0	1	0	1	1	1	1	Tyner
1	0	0	1	1	1	1	Tyner
0	1	0	1	1	1	1	Tyner
0	1	0	1	1	0	1	Tyner
1	0	0	1	1	1	1	Tyner
1	0	0	1	1	1	1	Tyner
0	1	0	1	1	1	0	Tyner
1	0	0	1	1	1	0	Tyner
1	0	0	1	1	1	0	Tyner
1	0	0	1	1	1	1	Tyner
0	0	1	1	1	0	0	Tyner
0	1	0	1	1	0	0	Tyner
0	1	0	1	1	1	1	Tyner
1	0	0	1	1	1	0	Tyner
0	1	0	1	1	1	1	Tyner
0	1	0	1	1	1	1	Tyner
1	0	0	1	1	1	1	Tyner
1	0	0	1	1	0	1	Tyner
1	0	0	1	1	0	1	Tyner
0	1	0	1	1	1	1	Tyner
1	0	0	1	1	0	0	Tyner
1	0	0	1	1	0	0	Tyner
0	1	0	1	1	1	0	Tyner
1	0	0	1	1	1	1	Tyner
1	0	0	1	1	1	0	Tyner
1	0	0	1	1	1	1	Tyner
1	0	0	1	1	1	1	Tyner
1	0	0	1	1	1	1	Tyner
1	0	0	1	1	1	1	Tyner
1	0	0	1	1	1	1	Tyner
0	1	0	1	1	0	0	Tyner
0	1	0	1	1	0	0	Tyner
1	0	0	1	1	1	1	Tyner
1	0	0	1	1	1	1	Tyner
1	0	0	1	1	1	1	Tyner
1	0	0	1	1	1	0	Tyner
0	1	0	1	1	1	0	Tyner
1	0	0	1	1	1	0	Tyner
1	0	0	1	1	1	0	Tyner
1	0	0	1	1	1	1	Tyner
0	1	0	1	1	1	0	Tyner
1	0	0	1	1	0	0	Tyner
1	0	0	1	1	1	1	Tyner
0	1	0	1	1	1	1	Tyner
1	0	0	1	1	1	0	Tyner
0	0	1	1	1	0	1	Tyner
0	1	0	1	1	1	1	Tyner
1	0	0	1	1	1	1	Tyner
1	0	0	1	1	1	1	Tyner
1	0	0	1	1	1	1	Tyner
0	0	1	1	1	1	1	Tyner
1	0	0	1	1	0	0	Tyner
1	0	0	1	1	1	0	Tyner
0	1	0	1	1	1	1	Tyner
1	0	0	1	1	1	1	Tyner
1	0	0	1	1	1	1	Tyner
1	0	0	1	1	0	1	Tyner
1	0	0	1	1	1	0	Tyner
1	0	0	1	1	1	1	Tyner
1	0	0	1	1	1	0	Tyner
0	1	0	1	1	1	1	Tyner
1	0	0	1	1	1	1	Tyner
1	0	0	1	1	1	1	Tyner
1	0	0	1	1	1	1	Tyner
0	1	0	1	1	1	0	Tyner
0	1	0	1	1	1	1	Tyner
1	0	0	1	1	1	1	Tyner
1	0	0	1	1	0	0	Tyner
1	0	0	1	1	1	1	Tyner
1	0	0	1	1	1	0	Tyner
1	0	0	1	1	1	1	Tyner
1	0	0	1	1	1	1	Tyner
0	0	1	1	1	1	1	Tyner
1	0	0	1	1	1	1	Tyner
1	0	0	1	1	1	1	Tyner
1	0	0	1	1	1	1	Tyner
1	0	0	1	1	1	0	Tyner
1	0	0	1	1	0	0	Tyner
1	0	0	1	1	1	1	Tyner
0	0	1	1	1	1	1	Tyner
1	0	0	1	1	1	1	Tyner
0	0	1	1	1	1	1	Tyner
0	1	0	1	1	1	1	Tyner
0	1	0	1	1	1	1	Tyner
0	1	0	1	1	1	1	Tyner
0	1	0	1	1	1	0	Tyner
1	0	0	1	1	1	0	Tyner
1	0	0	1	1	1	1	Tyner
0	0	1	1	1	0	0	Tyner
1	0	0	1	1	1	1	Tyner
1	0	0	1	1	1	1	Tyner
1	0	0	1	1	1	0	Tyner
0	1	0	1	1	1	1	Tyner
1	0	0	1	1	1	0	Tyner
1	0	0	1	1	1	1	Tyner
1	0	0	1	1	1	1	Tyner
0	1	0	1	1	1	1	Tyner
1	0	0	1	1	1	1	Tyner
1	0	0	1	1	1	1	Tyner
1	0	0	1	1	0	0	Tyner
1	0	0	1	1	1	1	Tyner
0	1	0	1	1	1	1	Tyner
0	1	0	1	1	0	0	Tyner
1	0	0	1	1	1	1	Tyner
1	0	0	1	1	1	1	Tyner
1	0	0	1	1	1	1	Tyner
0	1	0	1	1	1	1	Tyner
1	0	0	1	1	1	1	Tyner
0	1	0	1	1	0	0	Tyner
0	1	0	1	1	1	1	Tyner
0	0	1	1	1	0	1	Tyner
1	0	0	1	1	1	1	Tyner
1	0	0	1	1	0	1	Tyner
1	0	0	1	1	1	1	Tyner
1	0	0	1	1	1	1	Tyner
1	0	0	1	1	1	1	Tyner
1	0	0	1	1	1	1	Tyner
1	0	0	1	1	1	1	Tyner
1	0	0	1	1	1	1	Tyner
0	1	0	1	1	1	1	Tyner
1	0	0	1	1	1	1	Tyner
1	0	0	1	1	1	1	Tyner
1	0	0	1	1	1	0	Tyner
0	1	0	1	1	1	0	Tyner
0	1	0	1	1	1	1	Tyner
0	1	0	1	1	1	1	Tyner
0	1	0	1	1	1	0	Tyner
0	1	0	1	1	1	0	Tyner
1	0	0	1	1	1	1	Tyner
1	0	0	1	1	1	1	Tyner
0	1	0	1	1	1	1	Tyner
0	1	0	1	1	1	1	Tyner
1	0	0	1	1	1	1	Tyner
1	0	0	1	1	1	1	Tyner
1	0	0	1	1	1	1	Tyner
1	0	0	1	1	1	1	Tyner
1	0	0	1	1	1	1	Tyner
1	0	0	1	1	1	1	Tyner
0	1	0	1	1	0	0	Tyner
1	0	0	1	1	1	1	Tyner
0	1	0	1	1	1	0	Tyner
1	0	0	1	1	1	1	Tyner
1	0	0	1	1	1	1	Tyner
1	0	0	1	1	1	1	Tyner
0	1	0	1	1	1	1	Tyner
0	1	0	1	1	0	0	Tyner
1	0	0	1	1	0	1	Tyner
1	0	0	1	1	0	0	Tyner
1	0	0	1	1	1	0	Tyner
1	0	0	1	1	1	1	Tyner
1	0	0	1	1	1	0	Tyner
1	0	0	1	1	1	1	Tyner
0	1	0	1	1	1	1	Tyner
0	1	0	1	1	1	1	Tyner
0	1	0	1	1	1	1	Tyner
1	0	0	1	1	1	1	Tyner
1	0	0	1	1	1	1	Tyner
1	0	0	1	1	1	1	Tyner
0	1	0	1	1	1	1	Tyner
1	0	0	1	1	1	1	Tyner
0	0	1	1	1	1	1	Tyner
0	1	0	1	1	0	1	Tyner
1	0	0	1	1	0	0	Tyner
0	0	1	1	1	0	1	Tyner
0	1	0	1	1	1	1	Tyner
0	0	1	1	1	1	1	Tyner
0	1	0	1	1	1	1	Tyner
0	1	0	1	1	1	0	Tyner
0	0	1	1	1	1	1	Tyner
0	1	0	1	1	1	1	Tyner
1	0	0	1	1	1	1	Tyner
0	1	0	1	1	1	1	Tyner
0	1	0	1	1	1	0	Tyner
0	1	0	1	1	1	1	Tyner
0	1	0	1	1	1	1	Tyner
0	0	1	1	1	1	0	Tyner
1	0	0	1	1	1	1	Tyner
0	1	0	1	1	1	1	Tyner
1	0	0	1	1	0	0	Tyner
1	0	0	1	1	0	1	Tyner
1	0	0	1	1	1	1	Tyner
1	0	0	1	1	0	1	Tyner
0	0	1	1	1	1	0	Tyner
1	0	0	1	1	1	1	Tyner
0	1	0	1	1	0	1	Tyner
0	1	0	1	1	0	0	Tyner
1	0	0	1	1	1	0	Tyner
1	0	0	1	1	1	1	Tyner
0	0	1	1	1	1	1	Tyner
1	0	0	1	1	0	1	Tyner
1	0	0	1	1	1	1	Tyner
0	0	1	1	1	1	1	Tyner
1	0	0	1	1	1	1	Tyner
0	0	1	1	1	0	0	Tyner
0	0	1	1	1	1	1	Tyner
1	0	0	1	1	1	1	Tyner
0	1	0	1	1	1	1	Tyner
1	0	0	1	1	1	0	Tyner
1	0	0	1	1	1	1	Tyner
1	0	0	1	1	1	1	Tyner
1	0	0	1	1	1	1	Tyner
0	1	0	1	1	1	1	Tyner
0	0	1	1	1	1	1	Tyner
1	0	0	1	1	1	1	Tyner
1	0	0	1	1	1	1	Tyner
0	0	1	1	1	0	1	Tyner
0	0	1	1	1	0	1	Tyner
0	0	1	1	1	0	0	Tyner
1	0	0	1	1	0	1	Tyner
0	1	0	1	1	0	1	Tyner
0	1	0	1	1	0	1	Tyner
0	1	0	1	1	0	1	Tyner
0	1	0	1	1	0	1	Tyner
1	0	0	1	1	0	0	TCGA
1	0	0	1	1	1	0	TCGA
1	0	0	1	1	0	0	TCGA
1	0	0	1	1	1	0	TCGA
1	0	0	1	1	1	0	TCGA
1	0	0	1	1	1	0	TCGA
1	0	0	1	1	1	0	TCGA
1	0	0	1	1	0	0	TCGA
1	0	0	1	1	1	0	TCGA
1	0	0	1	1	1	0	TCGA
1	0	0	1	1	1	0	TCGA
1	0	0	1	1	1	0	TCGA
1	0	0	1	1	1	0	TCGA
1	0	0	1	1	1	0	TCGA
1	0	0	1	1	1	0	TCGA
1	0	0	1	1	1	0	TCGA
1	0	0	1	1	1	0	TCGA
1	0	0	1	1	1	0	TCGA
1	0	0	1	1	1	0	TCGA
1	0	0	1	1	1	0	TCGA
1	0	0	1	1	1	0	TCGA
1	0	0	1	1	1	0	TCGA
1	0	0	1	1	1	0	TCGA
1	0	0	1	1	0	0	TCGA
1	0	0	1	1	1	0	TCGA
1	0	0	1	1	0	0	TCGA
1	0	0	1	1	1	0	TCGA
1	0	0	1	1	0	0	TCGA
1	0	0	1	1	1	0	TCGA
1	0	0	1	1	1	0	TCGA
1	0	0	1	1	1	0	TCGA
1	0	0	1	1	1	0	TCGA
1	0	0	1	1	1	0	TCGA
1	0	0	1	1	1	0	TCGA
1	0	0	1	1	1	0	TCGA
1	0	0	1	1	1	0	TCGA
1	0	0	1	1	1	0	TCGA
1	0	0	1	1	1	0	TCGA
1	0	0	1	1	1	0	TCGA
1	0	0	1	1	1	0	TCGA
1	0	0	1	1	1	0	TCGA
1	0	0	1	1	1	0	TCGA
1	0	0	1	1	1	0	TCGA
1	0	0	1	1	1	0	TCGA
1	0	0	1	1	0	0	TCGA
1	0	0	1	1	1	0	TCGA
1	0	0	1	1	1	0	TCGA
1	0	0	1	1	1	0	TCGA
1	0	0	1	1	1	0	TCGA
1	0	0	1	1	1	0	TCGA
1	0	0	1	1	1	0	TCGA
1	0	0	1	1	1	0	TCGA
1	0	0	1	1	1	0	TCGA
1	0	0	1	1	1	0	TCGA
1	0	0	1	1	1	0	TCGA
1	0	0	1	1	1	0	TCGA
1	0	0	1	1	0	0	TCGA
1	0	0	1	1	1	0	TCGA
1	0	0	1	1	1	0	TCGA
1	0	0	1	1	1	0	TCGA
1	0	0	1	1	1	0	TCGA
1	0	0	1	1	1	0	TCGA
1	0	0	1	1	1	0	TCGA
1	0	0	1	1	1	0	TCGA
1	0	0	1	1	1	0	TCGA
1	0	0	1	1	1	0	TCGA
1	0	0	1	1	1	0	TCGA
1	0	0	1	1	1	0	TCGA
1	0	0	1	1	1	0	TCGA
1	0	0	1	1	1	0	TCGA
1	0	0	1	1	1	0	TCGA
1	0	0	1	1	1	0	TCGA
1	0	0	1	1	1	0	TCGA
1	0	0	1	1	1	0	TCGA
1	0	0	1	1	1	0	TCGA
1	0	0	1	1	1	0	TCGA
1	0	0	1	1	1	0	TCGA
1	0	0	1	1	1	0	TCGA
1	0	0	1	1	1	0	TCGA
1	0	0	1	1	1	0	TCGA
1	0	0	1	1	1	0	TCGA
1	0	0	1	1	1	0	TCGA
1	0	0	1	1	1	0	TCGA
1	0	0	1	1	1	0	TCGA
1	0	0	1	1	1	0	TCGA
1	0	0	1	1	1	0	TCGA
1	0	0	1	1	1	0	TCGA
1	0	0	1	1	1	0	TCGA
1	0	0	1	1	1	0	TCGA
1	0	0	1	1	1	0	TCGA
1	0	0	1	1	1	0	TCGA
1	0	0	1	1	1	0	TCGA
1	0	0	1	1	1	0	TCGA
1	0	0	1	1	0	0	TCGA
1	0	0	1	1	0	0	TCGA
1	0	0	1	1	0	0	TCGA
1	0	0	1	1	1	0	TCGA
1	0	0	1	1	1	0	TCGA
1	0	0	1	1	1	0	TCGA
1	0	0	1	1	1	0	TCGA
1	0	0	1	1	1	0	TCGA
1	0	0	1	1	1	0	TCGA
1	0	0	1	1	1	0	TCGA
1	0	0	1	1	1	0	TCGA
1	0	0	1	1	1	0	TCGA
1	0	0	1	1	1	0	TCGA
1	0	0	1	1	1	0	TCGA
1	0	0	1	1	1	0	TCGA
1	0	0	1	1	1	0	TCGA
1	0	0	1	1	0	0	TCGA
1	0	0	1	1	0	0	TCGA
1	0	0	1	1	1	0	TCGA
1	0	0	1	1	1	0	TCGA
1	0	0	1	1	0	0	TCGA
1	0	0	1	1	1	0	TCGA
1	0	0	1	1	1	0	TCGA
1	0	0	1	1	1	0	TCGA
1	0	0	1	1	1	0	TCGA
1	0	0	1	1	1	0	TCGA
1	0	0	1	1	1	0	TCGA
1	0	0	1	1	1	0	TCGA
1	0	0	1	1	1	0	TCGA
1	0	0	1	1	1	0	TCGA
1	0	0	1	1	1	0	TCGA
1	0	0	1	1	1	0	TCGA
1	0	0	1	1	1	0	TCGA
1	0	0	1	1	1	0	TCGA
1	0	0	1	1	1	0	TCGA
1	0	0	1	1	1	0	TCGA
1	0	0	1	1	1	0	TCGA
1	0	0	1	1	1	0	TCGA
1	0	0	1	1	0	0	TCGA
1	0	0	1	1	0	0	TCGA
1	0	0	1	1	1	0	TCGA
1	0	0	1	1	1	0	TCGA
1	0	0	1	1	1	0	TCGA
1	0	0	1	1	1	0	TCGA
1	0	0	1	1	1	0	TCGA
1	0	0	1	1	0	0	TCGA
1	0	0	1	1	1	0	TCGA
1	0	0	1	1	1	0	TCGA
1	0	0	1	1	1	0	TCGA
1	0	0	1	1	1	0	TCGA
1	0	0	1	1	1	0	TCGA
1	0	0	1	1	1	0	TCGA
1	0	0	1	1	0	0	TCGA
1	0	0	1	1	1	0	TCGA
1	0	0	1	1	1	0	TCGA
1	0	0	1	1	1	0	TCGA
1	0	0	1	1	1	0	TCGA
1	0	0	1	1	1	0	TCGA
1	0	0	1	1	0	0	TCGA
1	0	0	1	1	1	0	TCGA
1	0	0	1	1	1	0	TCGA
1	0	0	1	1	1	0	TCGA
1	0	0	1	1	1	0	TCGA
1	0	0	1	1	1	0	TCGA
1	0	0	1	1	1	0	TCGA
1	0	0	1	1	1	0	TCGA
1	0	0	1	1	1	0	TCGA
1	0	0	1	1	1	0	TCGA
1	0	0	1	1	1	0	TCGA
1	0	0	1	1	1	0	TCGA
1	0	0	1	1	1	0	TCGA
1	0	0	1	1	1	0	TCGA
1	0	0	1	1	1	0	TCGA
1	0	0	1	1	0	0	TCGA
1	0	0	1	1	1	0	TCGA
1	0	0	1	1	1	0	TCGA
1	0	0	1	1	1	0	TCGA
1	0	0	1	1	1	0	TCGA
1	0	0	1	1	1	0	TCGA
1	0	0	1	1	1	0	TCGA
1	0	0	1	1	1	0	TCGA
1	0	0	1	1	0	0	TCGA
1	0	0	1	1	1	0	TCGA
1	0	0	1	1	1	0	TCGA
1	0	0	1	1	1	0	TCGA
1	0	0	1	1	1	0	TCGA
1	0	0	1	1	1	0	TCGA
1	0	0	1	1	1	0	TCGA
1	0	0	1	1	1	0	TCGA
1	0	0	1	1	1	0	TCGA
1	0	0	1	1	1	0	TCGA
1	0	0	1	1	1	0	TCGA
1	0	0	1	1	1	0	TCGA
1	0	0	1	1	1	0	TCGA
1	0	0	1	1	0	0	Majeti
1	0	0	1	1	0	0	Majeti
1	0	0	1	1	0	0	Majeti
1	0	0	1	1	0	0	Majeti
1	0	0	1	1	0	0	Majeti
1	0	0	1	1	0	0	Majeti
1	0	0	1	1	0	0	Majeti
1	0	0	1	1	0	0	Majeti
1	0	0	1	1	0	0	Majeti
1	0	0	1	1	0	0	Majeti
1	0	0	1	1	0	0	Majeti
1	0	0	1	1	0	0	Majeti
1	0	0	1	1	0	0	Majeti
1	0	0	1	1	0	0	Majeti
1	0	0	1	1	0	0	Majeti
1	0	0	1	1	0	0	Majeti
1	0	0	1	1	0	0	Majeti
0	0	1	1	1	0	0	Majeti
1	0	0	1	1	0	0	Majeti
1	0	0	1	1	0	0	Majeti
1	0	0	1	1	0	0	Majeti
1	0	0	1	1	0	0	Majeti
0	0	1	1	1	0	0	Majeti
1	0	0	1	1	0	0	Majeti
1	0	0	1	1	0	0	Majeti
1	0	0	1	1	0	0	Majeti
1	0	0	1	1	0	0	Majeti
1	0	0	1	1	0	0	Majeti
1	0	0	1	1	0	0	Majeti
1	0	0	1	1	0	0	Majeti
1	0	0	1	1	0	0	Majeti
1	0	0	1	1	0	0	Majeti
1	0	0	1	1	0	0	Majeti
1	0	0	1	1	0	0	Papaemmanuil
1	0	0	1	1	0	0	Papaemmanuil
1	0	0	1	1	0	0	Papaemmanuil
1	0	0	1	1	0	0	Papaemmanuil
1	0	0	1	1	0	0	Papaemmanuil
1	0	0	1	1	0	0	Papaemmanuil
1	0	0	1	1	0	0	Papaemmanuil
1	0	0	1	1	0	0	Papaemmanuil
1	0	0	1	1	0	0	Papaemmanuil
1	0	0	1	1	0	0	Papaemmanuil
1	0	0	1	1	0	0	Papaemmanuil
1	0	0	1	1	0	0	Papaemmanuil
1	0	0	1	1	0	0	Papaemmanuil
1	0	0	1	1	0	0	Papaemmanuil
1	0	0	1	1	0	0	Papaemmanuil
1	0	0	1	1	0	0	Papaemmanuil
1	0	0	1	1	0	0	Papaemmanuil
1	0	0	1	1	0	0	Papaemmanuil
1	0	0	1	1	0	0	Papaemmanuil
1	0	0	1	1	0	0	Papaemmanuil
1	0	0	1	1	0	0	Papaemmanuil
1	0	0	1	1	0	0	Papaemmanuil
1	0	0	1	1	0	0	Papaemmanuil
1	0	0	1	1	0	0	Papaemmanuil
1	0	0	1	1	0	0	Papaemmanuil
1	0	0	1	1	0	0	Papaemmanuil
1	0	0	1	1	0	0	Papaemmanuil
1	0	0	1	1	0	0	Papaemmanuil
1	0	0	1	1	0	0	Papaemmanuil
1	0	0	1	1	0	0	Papaemmanuil
1	0	0	1	1	0	0	Papaemmanuil
1	0	0	1	1	0	0	Papaemmanuil
1	0	0	1	1	0	0	Papaemmanuil
1	0	0	1	1	0	0	Papaemmanuil
1	0	0	1	1	0	0	Papaemmanuil
1	0	0	1	1	0	0	Papaemmanuil
1	0	0	1	1	0	0	Papaemmanuil
1	0	0	1	1	0	0	Papaemmanuil
1	0	0	1	1	0	0	Papaemmanuil
1	0	0	1	1	0	0	Papaemmanuil
1	0	0	1	1	0	0	Papaemmanuil
1	0	0	1	1	0	0	Papaemmanuil
1	0	0	1	1	0	0	Papaemmanuil
1	0	0	1	1	0	0	Papaemmanuil
1	0	0	1	1	0	0	Papaemmanuil
1	0	0	1	1	0	0	Papaemmanuil
1	0	0	1	1	0	0	Papaemmanuil
1	0	0	1	1	0	0	Papaemmanuil
1	0	0	1	1	0	0	Papaemmanuil
1	0	0	1	1	0	0	Papaemmanuil
1	0	0	1	1	0	0	Papaemmanuil
1	0	0	1	1	0	0	Papaemmanuil
1	0	0	1	1	0	0	Papaemmanuil
1	0	0	1	1	0	0	Papaemmanuil
1	0	0	1	1	0	0	Papaemmanuil
1	0	0	1	1	0	0	Papaemmanuil
1	0	0	1	1	0	0	Papaemmanuil
0	1	0	1	1	0	0	Papaemmanuil
1	0	0	1	1	0	0	Papaemmanuil
1	0	0	1	1	0	0	Papaemmanuil
1	0	0	1	1	0	0	Papaemmanuil
1	0	0	1	1	0	0	Papaemmanuil
1	0	0	1	1	0	0	Papaemmanuil
1	0	0	1	1	0	0	Papaemmanuil
1	0	0	1	1	0	0	Papaemmanuil
1	0	0	1	1	0	0	Papaemmanuil
1	0	0	1	1	0	0	Papaemmanuil
1	0	0	1	1	0	0	Papaemmanuil
1	0	0	1	1	0	0	Papaemmanuil
1	0	0	1	1	0	0	Papaemmanuil
1	0	0	1	1	0	0	Papaemmanuil
1	0	0	1	1	0	0	Papaemmanuil
1	0	0	1	1	0	0	Papaemmanuil
1	0	0	1	1	0	0	Papaemmanuil
0	1	0	1	1	0	0	Papaemmanuil
1	0	0	1	1	0	0	Papaemmanuil
1	0	0	1	1	0	0	Papaemmanuil
1	0	0	1	1	0	0	Papaemmanuil
1	0	0	1	1	0	0	Papaemmanuil
1	0	0	1	1	0	0	Papaemmanuil
1	0	0	1	1	0	0	Papaemmanuil
1	0	0	1	1	0	0	Papaemmanuil
1	0	0	1	1	0	0	Papaemmanuil
1	0	0	1	1	0	0	Papaemmanuil
1	0	0	1	1	0	0	Papaemmanuil
1	0	0	1	1	0	0	Papaemmanuil
1	0	0	1	1	0	0	Papaemmanuil
1	0	0	1	1	0	0	Papaemmanuil
1	0	0	1	1	0	0	Papaemmanuil
1	0	0	1	1	0	0	Papaemmanuil
1	0	0	1	1	0	0	Papaemmanuil
1	0	0	1	1	0	0	Papaemmanuil
1	0	0	1	1	0	0	Papaemmanuil
1	0	0	1	1	0	0	Papaemmanuil
1	0	0	1	1	0	0	Papaemmanuil
1	0	0	1	1	0	0	Papaemmanuil
1	0	0	1	1	0	0	Papaemmanuil
1	0	0	1	1	0	0	Papaemmanuil
1	0	0	1	1	0	0	Papaemmanuil
1	0	0	1	1	0	0	Papaemmanuil
1	0	0	1	1	0	0	Papaemmanuil
1	0	0	1	1	0	0	Papaemmanuil
1	0	0	1	1	0	0	Papaemmanuil
1	0	0	1	1	0	0	Papaemmanuil
1	0	0	1	1	0	0	Papaemmanuil
1	0	0	1	1	0	0	Papaemmanuil
1	0	0	1	1	0	0	Papaemmanuil
1	0	0	1	1	0	0	Papaemmanuil
1	0	0	1	1	0	0	Papaemmanuil
1	0	0	1	1	0	0	Papaemmanuil
1	0	0	1	1	0	0	Papaemmanuil
1	0	0	1	1	0	0	Papaemmanuil
1	0	0	1	1	0	0	Papaemmanuil
1	0	0	1	1	0	0	Papaemmanuil
1	0	0	1	1	0	0	Papaemmanuil
1	0	0	1	1	0	0	Papaemmanuil
1	0	0	1	1	0	0	Papaemmanuil
1	0	0	1	1	0	0	Papaemmanuil
1	0	0	1	1	0	0	Papaemmanuil
1	0	0	1	1	0	0	Papaemmanuil
1	0	0	1	1	0	0	Papaemmanuil
1	0	0	1	1	0	0	Papaemmanuil
1	0	0	1	1	0	0	Papaemmanuil
1	0	0	1	1	0	0	Papaemmanuil
1	0	0	1	1	0	0	Papaemmanuil
1	0	0	1	1	0	0	Papaemmanuil
1	0	0	1	1	0	0	Papaemmanuil
1	0	0	1	1	0	0	Papaemmanuil
1	0	0	1	1	0	0	Papaemmanuil
1	0	0	1	1	0	0	Papaemmanuil
1	0	0	1	1	0	0	Papaemmanuil
1	0	0	1	1	0	0	Papaemmanuil
1	0	0	1	1	0	0	Papaemmanuil
0	1	0	1	1	0	0	Papaemmanuil
1	0	0	1	1	0	0	Papaemmanuil
0	1	0	1	1	0	0	Papaemmanuil
1	0	0	1	1	0	0	Papaemmanuil
1	0	0	1	1	0	0	Papaemmanuil
1	0	0	1	1	0	0	Papaemmanuil
1	0	0	1	1	0	0	Papaemmanuil
1	0	0	1	1	0	0	Papaemmanuil
1	0	0	1	1	0	0	Papaemmanuil
1	0	0	1	1	0	0	Papaemmanuil
1	0	0	1	1	0	0	Papaemmanuil
1	0	0	1	1	0	0	Papaemmanuil
1	0	0	1	1	0	0	Papaemmanuil
1	0	0	1	1	0	0	Papaemmanuil
1	0	0	1	1	0	0	Papaemmanuil
1	0	0	1	1	0	0	Papaemmanuil
1	0	0	1	1	0	0	Papaemmanuil
1	0	0	1	1	0	0	Papaemmanuil
1	0	0	1	1	0	0	Papaemmanuil
1	0	0	1	1	0	0	Papaemmanuil
1	0	0	1	1	0	0	Papaemmanuil
1	0	0	1	1	0	0	Papaemmanuil
1	0	0	1	1	0	0	Papaemmanuil
1	0	0	1	1	0	0	Papaemmanuil
0	1	0	1	1	0	0	Papaemmanuil
1	0	0	1	1	0	0	Papaemmanuil
0	1	0	1	1	0	0	Papaemmanuil
0	1	0	1	1	0	0	Papaemmanuil
1	0	0	1	1	0	0	Papaemmanuil
1	0	0	1	1	0	0	Papaemmanuil
1	0	0	1	1	0	0	Papaemmanuil
1	0	0	1	1	0	0	Papaemmanuil
1	0	0	1	1	0	0	Papaemmanuil
1	0	0	1	1	0	0	Papaemmanuil
1	0	0	1	1	0	0	Papaemmanuil
1	0	0	1	1	0	0	Papaemmanuil
1	0	0	1	1	0	0	Papaemmanuil
1	0	0	1	1	0	0	Papaemmanuil
1	0	0	1	1	0	0	Papaemmanuil
1	0	0	1	1	0	0	Papaemmanuil
1	0	0	1	1	0	0	Papaemmanuil
1	0	0	1	1	0	0	Papaemmanuil
1	0	0	1	1	0	0	Papaemmanuil
1	0	0	1	1	0	0	Papaemmanuil
1	0	0	1	1	0	0	Papaemmanuil
1	0	0	1	1	0	0	Papaemmanuil
1	0	0	1	1	0	0	Papaemmanuil
1	0	0	1	1	0	0	Papaemmanuil
1	0	0	1	1	0	0	Papaemmanuil
1	0	0	1	1	0	0	Papaemmanuil
1	0	0	1	1	0	0	Papaemmanuil
1	0	0	1	1	0	0	Papaemmanuil
1	0	0	1	1	0	0	Papaemmanuil
1	0	0	1	1	0	0	Papaemmanuil
1	0	0	1	1	0	0	Papaemmanuil
1	0	0	1	1	0	0	Papaemmanuil
1	0	0	1	1	0	0	Papaemmanuil
1	0	0	1	1	0	0	Papaemmanuil
1	0	0	1	1	0	0	Papaemmanuil
1	0	0	1	1	0	0	Papaemmanuil
1	0	0	1	1	0	0	Papaemmanuil
1	0	0	1	1	0	0	Papaemmanuil
1	0	0	1	1	0	0	Papaemmanuil
1	0	0	1	1	0	0	Papaemmanuil
1	0	0	1	1	0	0	Papaemmanuil
1	0	0	1	1	0	0	Papaemmanuil
1	0	0	1	1	0	0	Papaemmanuil
1	0	0	1	1	0	0	Papaemmanuil
1	0	0	1	1	0	0	Papaemmanuil
0	1	0	1	1	0	0	Papaemmanuil
1	0	0	1	1	0	0	Papaemmanuil
1	0	0	1	1	0	0	Papaemmanuil
1	0	0	1	1	0	0	Papaemmanuil
1	0	0	1	1	0	0	Papaemmanuil
1	0	0	1	1	0	0	Papaemmanuil
1	0	0	1	1	0	0	Papaemmanuil
1	0	0	1	1	0	0	Papaemmanuil
1	0	0	1	1	0	0	Papaemmanuil
1	0	0	1	1	0	0	Papaemmanuil
1	0	0	1	1	0	0	Papaemmanuil
1	0	0	1	1	0	0	Papaemmanuil
1	0	0	1	1	0	0	Papaemmanuil
1	0	0	1	1	0	0	Papaemmanuil
1	0	0	1	1	0	0	Papaemmanuil
1	0	0	1	1	0	0	Papaemmanuil
1	0	0	1	1	0	0	Papaemmanuil
1	0	0	1	1	0	0	Papaemmanuil
1	0	0	1	1	0	0	Papaemmanuil
1	0	0	1	1	0	0	Papaemmanuil
1	0	0	1	1	0	0	Papaemmanuil
1	0	0	1	1	0	0	Papaemmanuil
1	0	0	1	1	0	0	Papaemmanuil
0	1	0	1	1	0	0	Papaemmanuil
1	0	0	1	1	0	0	Papaemmanuil
1	0	0	1	1	0	0	Papaemmanuil
1	0	0	1	1	0	0	Papaemmanuil
1	0	0	1	1	0	0	Papaemmanuil
1	0	0	1	1	0	0	Papaemmanuil
1	0	0	1	1	0	0	Papaemmanuil
1	0	0	1	1	0	0	Papaemmanuil
1	0	0	1	1	0	0	Papaemmanuil
1	0	0	1	1	0	0	Papaemmanuil
1	0	0	1	1	0	0	Papaemmanuil
1	0	0	1	1	0	0	Papaemmanuil
1	0	0	1	1	0	0	Papaemmanuil
1	0	0	1	1	0	0	Papaemmanuil
1	0	0	1	1	0	0	Papaemmanuil
1	0	0	1	1	0	0	Papaemmanuil
1	0	0	1	1	0	0	Papaemmanuil
1	0	0	1	1	0	0	Papaemmanuil
1	0	0	1	1	0	0	Papaemmanuil
1	0	0	1	1	0	0	Papaemmanuil
1	0	0	1	1	0	0	Papaemmanuil
0	1	0	1	1	0	0	Papaemmanuil
1	0	0	1	1	0	0	Papaemmanuil
1	0	0	1	1	0	0	Papaemmanuil
1	0	0	1	1	0	0	Papaemmanuil
1	0	0	1	1	0	0	Papaemmanuil
1	0	0	1	1	0	0	Papaemmanuil
1	0	0	1	1	0	0	Papaemmanuil
0	1	0	1	1	0	0	Papaemmanuil
1	0	0	1	1	0	0	Papaemmanuil
1	0	0	1	1	0	0	Papaemmanuil
1	0	0	1	1	0	0	Papaemmanuil
1	0	0	1	1	0	0	Papaemmanuil
1	0	0	1	1	0	0	Papaemmanuil
1	0	0	1	1	0	0	Papaemmanuil
1	0	0	1	1	0	0	Papaemmanuil
1	0	0	1	1	0	0	Papaemmanuil
1	0	0	1	1	0	0	Papaemmanuil
1	0	0	1	1	0	0	Papaemmanuil
1	0	0	1	1	0	0	Papaemmanuil
1	0	0	1	1	0	0	Papaemmanuil
1	0	0	1	1	0	0	Papaemmanuil
1	0	0	1	1	0	0	Papaemmanuil
1	0	0	1	1	0	0	Papaemmanuil
1	0	0	1	1	0	0	Papaemmanuil
1	0	0	1	1	0	0	Papaemmanuil
1	0	0	1	1	0	0	Papaemmanuil
1	0	0	1	1	0	0	Papaemmanuil
1	0	0	1	1	0	0	Papaemmanuil
1	0	0	1	1	0	0	Papaemmanuil
1	0	0	1	1	0	0	Papaemmanuil
1	0	0	1	1	0	0	Papaemmanuil
1	0	0	1	1	0	0	Papaemmanuil
1	0	0	1	1	0	0	Papaemmanuil
1	0	0	1	1	0	0	Papaemmanuil
1	0	0	1	1	0	0	Papaemmanuil
1	0	0	1	1	0	0	Papaemmanuil
1	0	0	1	1	0	0	Papaemmanuil
1	0	0	1	1	0	0	Papaemmanuil
1	0	0	1	1	0	0	Papaemmanuil
1	0	0	1	1	0	0	Papaemmanuil
1	0	0	1	1	0	0	Papaemmanuil
1	0	0	1	1	0	0	Papaemmanuil
1	0	0	1	1	0	0	Papaemmanuil
1	0	0	1	1	0	0	Papaemmanuil
1	0	0	1	1	0	0	Papaemmanuil
1	0	0	1	1	0	0	Papaemmanuil
1	0	0	1	1	0	0	Papaemmanuil
1	0	0	1	1	0	0	Papaemmanuil
1	0	0	1	1	0	0	Papaemmanuil
1	0	0	1	1	0	0	Papaemmanuil
1	0	0	1	1	0	0	Papaemmanuil
1	0	0	1	1	0	0	Papaemmanuil
1	0	0	1	1	0	0	Papaemmanuil
1	0	0	1	1	0	0	Papaemmanuil
1	0	0	1	1	0	0	Papaemmanuil
1	0	0	1	1	0	0	Papaemmanuil
1	0	0	1	1	0	0	Papaemmanuil
1	0	0	1	1	0	0	Papaemmanuil
0	1	0	1	1	0	0	Papaemmanuil
1	0	0	1	1	0	0	Papaemmanuil
1	0	0	1	1	0	0	Papaemmanuil
1	0	0	1	1	0	0	Papaemmanuil
1	0	0	1	1	0	0	Papaemmanuil
1	0	0	1	1	0	0	Papaemmanuil
1	0	0	1	1	0	0	Papaemmanuil
1	0	0	1	1	0	0	Papaemmanuil
1	0	0	1	1	0	0	Papaemmanuil
1	0	0	1	1	0	0	Papaemmanuil
1	0	0	1	1	0	0	Papaemmanuil
1	0	0	1	1	0	0	Papaemmanuil
1	0	0	1	1	0	0	Papaemmanuil
1	0	0	1	1	0	0	Papaemmanuil
1	0	0	1	1	0	0	Papaemmanuil
1	0	0	1	1	0	0	Papaemmanuil
1	0	0	1	1	0	0	Papaemmanuil
1	0	0	1	1	0	0	Papaemmanuil
1	0	0	1	1	0	0	Papaemmanuil
1	0	0	1	1	0	0	Papaemmanuil
1	0	0	1	1	0	0	Papaemmanuil
0	1	0	1	1	0	0	Papaemmanuil
1	0	0	1	1	0	0	Papaemmanuil
1	0	0	1	1	0	0	Papaemmanuil
1	0	0	1	1	0	0	Papaemmanuil
1	0	0	1	1	0	0	Papaemmanuil
1	0	0	1	1	0	0	Papaemmanuil
1	0	0	1	1	0	0	Papaemmanuil
1	0	0	1	1	0	0	Papaemmanuil
1	0	0	1	1	0	0	Papaemmanuil
1	0	0	1	1	0	0	Papaemmanuil
1	0	0	1	1	0	0	Papaemmanuil
1	0	0	1	1	0	0	Papaemmanuil
1	0	0	1	1	0	0	Papaemmanuil
1	0	0	1	1	0	0	Papaemmanuil
1	0	0	1	1	0	0	Papaemmanuil
1	0	0	1	1	0	0	Papaemmanuil
1	0	0	1	1	0	0	Papaemmanuil
1	0	0	1	1	0	0	Papaemmanuil
1	0	0	1	1	0	0	Papaemmanuil
0	1	0	1	1	0	0	Papaemmanuil
1	0	0	1	1	0	0	Papaemmanuil
1	0	0	1	1	0	0	Papaemmanuil
1	0	0	1	1	0	0	Papaemmanuil
1	0	0	1	1	0	0	Papaemmanuil
1	0	0	1	1	0	0	Papaemmanuil
1	0	0	1	1	0	0	Papaemmanuil
1	0	0	1	1	0	0	Papaemmanuil
1	0	0	1	1	0	0	Papaemmanuil
1	0	0	1	1	0	0	Papaemmanuil
1	0	0	1	1	0	0	Papaemmanuil
1	0	0	1	1	0	0	Papaemmanuil
1	0	0	1	1	0	0	Papaemmanuil
1	0	0	1	1	0	0	Papaemmanuil
1	0	0	1	1	0	0	Papaemmanuil
1	0	0	1	1	0	0	Papaemmanuil
1	0	0	1	1	0	0	Papaemmanuil
1	0	0	1	1	0	0	Papaemmanuil
1	0	0	1	1	0	0	Papaemmanuil
1	0	0	1	1	0	0	Papaemmanuil
1	0	0	1	1	0	0	Papaemmanuil
1	0	0	1	1	0	0	Papaemmanuil
1	0	0	1	1	0	0	Papaemmanuil
1	0	0	1	1	0	0	Papaemmanuil
1	0	0	1	1	0	0	Papaemmanuil
1	0	0	1	1	0	0	Papaemmanuil
1	0	0	1	1	0	0	Papaemmanuil
1	0	0	1	1	0	0	Papaemmanuil
1	0	0	1	1	0	0	Papaemmanuil
1	0	0	1	1	0	0	Papaemmanuil
1	0	0	1	1	0	0	Papaemmanuil
1	0	0	1	1	0	0	Papaemmanuil
1	0	0	1	1	0	0	Papaemmanuil
1	0	0	1	1	0	0	Papaemmanuil
1	0	0	1	1	0	0	Papaemmanuil
1	0	0	1	1	0	0	Papaemmanuil
0	1	0	1	1	0	0	Papaemmanuil
1	0	0	1	1	0	0	Papaemmanuil
1	0	0	1	1	0	0	Papaemmanuil
1	0	0	1	1	0	0	Papaemmanuil
1	0	0	1	1	0	0	Papaemmanuil
1	0	0	1	1	0	0	Papaemmanuil
1	0	0	1	1	0	0	Papaemmanuil
1	0	0	1	1	0	0	Papaemmanuil
1	0	0	1	1	0	0	Papaemmanuil
1	0	0	1	1	0	0	Papaemmanuil
1	0	0	1	1	0	0	Papaemmanuil
1	0	0	1	1	0	0	Papaemmanuil
1	0	0	1	1	0	0	Papaemmanuil
1	0	0	1	1	0	0	Papaemmanuil
1	0	0	1	1	0	0	Papaemmanuil
1	0	0	1	1	0	0	Papaemmanuil
1	0	0	1	1	0	0	Papaemmanuil
1	0	0	1	1	0	0	Papaemmanuil
1	0	0	1	1	0	0	Papaemmanuil
1	0	0	1	1	0	0	Papaemmanuil
1	0	0	1	1	0	0	Papaemmanuil
1	0	0	1	1	0	0	Papaemmanuil
1	0	0	1	1	0	0	Papaemmanuil
1	0	0	1	1	0	0	Papaemmanuil
1	0	0	1	1	0	0	Papaemmanuil
1	0	0	1	1	0	0	Papaemmanuil
1	0	0	1	1	0	0	Papaemmanuil
1	0	0	1	1	0	0	Papaemmanuil
1	0	0	1	1	0	0	Papaemmanuil
1	0	0	1	1	0	0	Papaemmanuil
0	1	0	1	1	0	0	Papaemmanuil
1	0	0	1	1	0	0	Papaemmanuil
1	0	0	1	1	0	0	Papaemmanuil
1	0	0	1	1	0	0	Papaemmanuil
1	0	0	1	1	0	0	Papaemmanuil
1	0	0	1	1	0	0	Papaemmanuil
1	0	0	1	1	0	0	Papaemmanuil
1	0	0	1	1	0	0	Papaemmanuil
1	0	0	1	1	0	0	Papaemmanuil
1	0	0	1	1	0	0	Papaemmanuil
1	0	0	1	1	0	0	Papaemmanuil
1	0	0	1	1	0	0	Papaemmanuil
1	0	0	1	1	0	0	Papaemmanuil
1	0	0	1	1	0	0	Papaemmanuil
1	0	0	1	1	0	0	Papaemmanuil
1	0	0	1	1	0	0	Papaemmanuil
0	1	0	1	1	0	0	Papaemmanuil
1	0	0	1	1	0	0	Papaemmanuil
1	0	0	1	1	0	0	Papaemmanuil
1	0	0	1	1	0	0	Papaemmanuil
1	0	0	1	1	0	0	Papaemmanuil
1	0	0	1	1	0	0	Papaemmanuil
1	0	0	1	1	0	0	Papaemmanuil
1	0	0	1	1	0	0	Papaemmanuil
1	0	0	1	1	0	0	Papaemmanuil
1	0	0	1	1	0	0	Papaemmanuil
1	0	0	1	1	0	0	Papaemmanuil
1	0	0	1	1	0	0	Papaemmanuil
1	0	0	1	1	0	0	Papaemmanuil
1	0	0	1	1	0	0	Papaemmanuil
1	0	0	1	1	0	0	Papaemmanuil
1	0	0	1	1	0	0	Papaemmanuil
1	0	0	1	1	0	0	Papaemmanuil
1	0	0	1	1	0	0	Papaemmanuil
1	0	0	1	1	0	0	Papaemmanuil
1	0	0	1	1	0	0	Papaemmanuil
1	0	0	1	1	0	0	Papaemmanuil
1	0	0	1	1	0	0	Papaemmanuil
1	0	0	1	1	0	0	Papaemmanuil
1	0	0	1	1	0	0	Papaemmanuil
1	0	0	1	1	0	0	Papaemmanuil
1	0	0	1	1	0	0	Papaemmanuil
1	0	0	1	1	0	0	Papaemmanuil
1	0	0	1	1	0	0	Papaemmanuil
1	0	0	1	1	0	0	Papaemmanuil
0	1	0	1	1	0	0	Papaemmanuil
1	0	0	1	1	0	0	Papaemmanuil
1	0	0	1	1	0	0	Papaemmanuil
1	0	0	1	1	0	0	Papaemmanuil
1	0	0	1	1	0	0	Papaemmanuil
1	0	0	1	1	0	0	Papaemmanuil
1	0	0	1	1	0	0	Papaemmanuil
1	0	0	1	1	0	0	Papaemmanuil
1	0	0	1	1	0	0	Papaemmanuil
1	0	0	1	1	0	0	Papaemmanuil
1	0	0	1	1	0	0	Papaemmanuil
1	0	0	1	1	0	0	Papaemmanuil
1	0	0	1	1	0	0	Papaemmanuil
1	0	0	1	1	0	0	Papaemmanuil
1	0	0	1	1	0	0	Papaemmanuil
0	1	0	1	1	0	0	Papaemmanuil
1	0	0	1	1	0	0	Papaemmanuil
1	0	0	1	1	0	0	Papaemmanuil
1	0	0	1	1	0	0	Papaemmanuil
1	0	0	1	1	0	0	Papaemmanuil
1	0	0	1	1	0	0	Papaemmanuil
1	0	0	1	1	0	0	Papaemmanuil
1	0	0	1	1	0	0	Papaemmanuil
1	0	0	1	1	0	0	Papaemmanuil
1	0	0	1	1	0	0	Papaemmanuil
1	0	0	1	1	0	0	Papaemmanuil
1	0	0	1	1	0	0	Papaemmanuil
1	0	0	1	1	0	0	Papaemmanuil
1	0	0	1	1	0	0	Papaemmanuil
1	0	0	1	1	0	0	Papaemmanuil
1	0	0	1	1	0	0	Papaemmanuil
1	0	0	1	1	0	0	Papaemmanuil
1	0	0	1	1	0	0	Papaemmanuil
1	0	0	1	1	0	0	Papaemmanuil
1	0	0	1	1	0	0	Papaemmanuil
1	0	0	1	1	0	0	Papaemmanuil
1	0	0	1	1	0	0	Papaemmanuil
1	0	0	1	1	0	0	Papaemmanuil
1	0	0	1	1	0	0	Papaemmanuil
1	0	0	1	1	0	0	Papaemmanuil
1	0	0	1	1	0	0	Papaemmanuil
1	0	0	1	1	0	0	Papaemmanuil
1	0	0	1	1	0	0	Papaemmanuil
1	0	0	1	1	0	0	Papaemmanuil
1	0	0	1	1	0	0	Papaemmanuil
1	0	0	1	1	0	0	Papaemmanuil
1	0	0	1	1	0	0	Papaemmanuil
1	0	0	1	1	0	0	Papaemmanuil
1	0	0	1	1	0	0	Papaemmanuil
1	0	0	1	1	0	0	Papaemmanuil
1	0	0	1	1	0	0	Papaemmanuil
0	1	0	1	1	0	0	Papaemmanuil
1	0	0	1	1	0	0	Papaemmanuil
1	0	0	1	1	0	0	Papaemmanuil
1	0	0	1	1	0	0	Papaemmanuil
1	0	0	1	1	0	0	Papaemmanuil
1	0	0	1	1	0	0	Papaemmanuil
1	0	0	1	1	0	0	Papaemmanuil
1	0	0	1	1	0	0	Papaemmanuil
1	0	0	1	1	0	0	Papaemmanuil
1	0	0	1	1	0	0	Papaemmanuil
1	0	0	1	1	0	0	Papaemmanuil
1	0	0	1	1	0	0	Papaemmanuil
0	1	0	1	1	0	0	Papaemmanuil
1	0	0	1	1	0	0	Papaemmanuil
1	0	0	1	1	0	0	Papaemmanuil
1	0	0	1	1	0	0	Papaemmanuil
1	0	0	1	1	0	0	Papaemmanuil
1	0	0	1	1	0	0	Papaemmanuil
1	0	0	1	1	0	0	Papaemmanuil
1	0	0	1	1	0	0	Papaemmanuil
1	0	0	1	1	0	0	Papaemmanuil
1	0	0	1	1	0	0	Papaemmanuil
1	0	0	1	1	0	0	Papaemmanuil
1	0	0	1	1	0	0	Papaemmanuil
1	0	0	1	1	0	0	Papaemmanuil
1	0	0	1	1	0	0	Papaemmanuil
1	0	0	1	1	0	0	Papaemmanuil
1	0	0	1	1	0	0	Papaemmanuil
1	0	0	1	1	0	0	Papaemmanuil
1	0	0	1	1	0	0	Papaemmanuil
1	0	0	1	1	0	0	Papaemmanuil
1	0	0	1	1	0	0	Papaemmanuil
1	0	0	1	1	0	0	Papaemmanuil
1	0	0	1	1	0	0	Papaemmanuil
1	0	0	1	1	0	0	Papaemmanuil
1	0	0	1	1	0	0	Papaemmanuil
1	0	0	1	1	0	0	Papaemmanuil
1	0	0	1	1	0	0	Papaemmanuil
1	0	0	1	1	0	0	Papaemmanuil
1	0	0	1	1	0	0	Papaemmanuil
1	0	0	1	1	0	0	Papaemmanuil
1	0	0	1	1	0	0	Papaemmanuil
1	0	0	1	1	0	0	Papaemmanuil
1	0	0	1	1	0	0	Papaemmanuil
1	0	0	1	1	0	0	Papaemmanuil
1	0	0	1	1	0	0	Papaemmanuil
1	0	0	1	1	0	0	Papaemmanuil
1	0	0	1	1	0	0	Papaemmanuil
1	0	0	1	1	0	0	Papaemmanuil
1	0	0	1	1	0	0	Papaemmanuil
1	0	0	1	1	0	0	Papaemmanuil
1	0	0	1	1	0	0	Papaemmanuil
1	0	0	1	1	0	0	Papaemmanuil
1	0	0	1	1	0	0	Papaemmanuil
1	0	0	1	1	0	0	Papaemmanuil
1	0	0	1	1	0	0	Papaemmanuil
1	0	0	1	1	0	0	Papaemmanuil
1	0	0	1	1	0	0	Papaemmanuil
1	0	0	1	1	0	0	Papaemmanuil
1	0	0	1	1	0	0	Papaemmanuil
1	0	0	1	1	0	0	Papaemmanuil
1	0	0	1	1	0	0	Papaemmanuil
0	1	0	1	1	0	0	Papaemmanuil
1	0	0	1	1	0	0	Papaemmanuil
1	0	0	1	1	0	0	Papaemmanuil
1	0	0	1	1	0	0	Papaemmanuil
1	0	0	1	1	0	0	Papaemmanuil
1	0	0	1	1	0	0	Papaemmanuil
1	0	0	1	1	0	0	Papaemmanuil
1	0	0	1	1	0	0	Papaemmanuil
1	0	0	1	1	0	0	Papaemmanuil
1	0	0	1	1	0	0	Papaemmanuil
1	0	0	1	1	0	0	Papaemmanuil
1	0	0	1	1	0	0	Papaemmanuil
1	0	0	1	1	0	0	Papaemmanuil
1	0	0	1	1	0	0	Papaemmanuil
1	0	0	1	1	0	0	Papaemmanuil
1	0	0	1	1	0	0	Papaemmanuil
1	0	0	1	1	0	0	Papaemmanuil
1	0	0	1	1	0	0	Papaemmanuil
1	0	0	1	1	0	0	Papaemmanuil
1	0	0	1	1	0	0	Papaemmanuil
1	0	0	1	1	0	0	Papaemmanuil
1	0	0	1	1	0	0	Papaemmanuil
1	0	0	1	1	0	0	Papaemmanuil
1	0	0	1	1	0	0	Papaemmanuil
1	0	0	1	1	0	0	Papaemmanuil
1	0	0	1	1	0	0	Papaemmanuil
1	0	0	1	1	0	0	Papaemmanuil
1	0	0	1	1	0	0	Papaemmanuil
1	0	0	1	1	0	0	Papaemmanuil
1	0	0	1	1	0	0	Papaemmanuil
1	0	0	1	1	0	0	Papaemmanuil
1	0	0	1	1	0	0	Papaemmanuil
1	0	0	1	1	0	0	Papaemmanuil
1	0	0	1	1	0	0	Papaemmanuil
1	0	0	1	1	0	0	Papaemmanuil
0	1	0	1	1	0	0	Papaemmanuil
1	0	0	1	1	0	0	Papaemmanuil
1	0	0	1	1	0	0	Papaemmanuil
1	0	0	1	1	0	0	Papaemmanuil
1	0	0	1	1	0	0	Papaemmanuil
1	0	0	1	1	0	0	Papaemmanuil
1	0	0	1	1	0	0	Papaemmanuil
1	0	0	1	1	0	0	Papaemmanuil
1	0	0	1	1	0	0	Papaemmanuil
1	0	0	1	1	0	0	Papaemmanuil
1	0	0	1	1	0	0	Papaemmanuil
1	0	0	1	1	0	0	Papaemmanuil
1	0	0	1	1	0	0	Papaemmanuil
1	0	0	1	1	0	0	Papaemmanuil
1	0	0	1	1	0	0	Papaemmanuil
1	0	0	1	1	0	0	Papaemmanuil
1	0	0	1	1	0	0	Papaemmanuil
1	0	0	1	1	0	0	Papaemmanuil
1	0	0	1	1	0	0	Papaemmanuil
1	0	0	1	1	0	0	Papaemmanuil
1	0	0	1	1	0	0	Papaemmanuil
1	0	0	1	1	0	0	Papaemmanuil
1	0	0	1	1	0	0	Papaemmanuil
1	0	0	1	1	0	0	Papaemmanuil
1	0	0	1	1	0	0	Papaemmanuil
1	0	0	1	1	0	0	Papaemmanuil
1	0	0	1	1	0	0	Papaemmanuil
1	0	0	1	1	0	0	Papaemmanuil
1	0	0	1	1	0	0	Papaemmanuil
1	0	0	1	1	0	0	Papaemmanuil
1	0	0	1	1	0	0	Papaemmanuil
1	0	0	1	1	0	0	Papaemmanuil
1	0	0	1	1	0	0	Papaemmanuil
1	0	0	1	1	0	0	Papaemmanuil
1	0	0	1	1	0	0	Papaemmanuil
1	0	0	1	1	0	0	Papaemmanuil
1	0	0	1	1	0	0	Papaemmanuil
1	0	0	1	1	0	0	Papaemmanuil
1	0	0	1	1	0	0	Papaemmanuil
1	0	0	1	1	0	0	Papaemmanuil
1	0	0	1	1	0	0	Papaemmanuil
1	0	0	1	1	0	0	Papaemmanuil
1	0	0	1	1	0	0	Papaemmanuil
1	0	0	1	1	0	0	Papaemmanuil
1	0	0	1	1	0	0	Papaemmanuil
0	1	0	1	1	0	0	Papaemmanuil
1	0	0	1	1	0	0	Papaemmanuil
1	0	0	1	1	0	0	Papaemmanuil
1	0	0	1	1	0	0	Papaemmanuil
1	0	0	1	1	0	0	Papaemmanuil
1	0	0	1	1	0	0	Papaemmanuil
1	0	0	1	1	0	0	Papaemmanuil
1	0	0	1	1	0	0	Papaemmanuil
1	0	0	1	1	0	0	Papaemmanuil
1	0	0	1	1	0	0	Papaemmanuil
1	0	0	1	1	0	0	Papaemmanuil
1	0	0	1	1	0	0	Papaemmanuil
1	0	0	1	1	0	0	Papaemmanuil
1	0	0	1	1	0	0	Papaemmanuil
1	0	0	1	1	0	0	Papaemmanuil
1	0	0	1	1	0	0	Papaemmanuil
1	0	0	1	1	0	0	Papaemmanuil
1	0	0	1	1	0	0	Papaemmanuil
1	0	0	1	1	0	0	Papaemmanuil
1	0	0	1	1	0	0	Papaemmanuil
1	0	0	1	1	0	0	Papaemmanuil
1	0	0	1	1	0	0	Papaemmanuil
1	0	0	1	1	0	0	Papaemmanuil
1	0	0	1	1	0	0	Papaemmanuil
0	1	0	1	1	0	0	Papaemmanuil
1	0	0	1	1	0	0	Papaemmanuil
1	0	0	1	1	0	0	Papaemmanuil
1	0	0	1	1	0	0	Papaemmanuil
1	0	0	1	1	0	0	Papaemmanuil
1	0	0	1	1	0	0	Papaemmanuil
1	0	0	1	1	0	0	Papaemmanuil
1	0	0	1	1	0	0	Papaemmanuil
1	0	0	1	1	0	0	Papaemmanuil
1	0	0	1	1	0	0	Papaemmanuil
1	0	0	1	1	0	0	Papaemmanuil
1	0	0	1	1	0	0	Papaemmanuil
1	0	0	1	1	0	0	Papaemmanuil
1	0	0	1	1	0	0	Papaemmanuil
1	0	0	1	1	0	0	Papaemmanuil
1	0	0	1	1	0	0	Papaemmanuil
1	0	0	1	1	0	0	Papaemmanuil
1	0	0	1	1	0	0	Papaemmanuil
1	0	0	1	1	0	0	Papaemmanuil
1	0	0	1	1	0	0	Papaemmanuil
1	0	0	1	1	0	0	Papaemmanuil
1	0	0	1	1	0	0	Papaemmanuil
1	0	0	1	1	0	0	Papaemmanuil
1	0	0	1	1	0	0	Papaemmanuil
1	0	0	1	1	0	0	Papaemmanuil
1	0	0	1	1	0	0	Papaemmanuil
1	0	0	1	1	0	0	Papaemmanuil
1	0	0	1	1	0	0	Papaemmanuil
1	0	0	1	1	0	0	Papaemmanuil
1	0	0	1	1	0	0	Papaemmanuil
1	0	0	1	1	0	0	Papaemmanuil
1	0	0	1	1	0	0	Papaemmanuil
1	0	0	1	1	0	0	Papaemmanuil
1	0	0	1	1	0	0	Papaemmanuil
1	0	0	1	1	0	0	Papaemmanuil
0	1	0	1	1	0	0	Papaemmanuil
1	0	0	1	1	0	0	Papaemmanuil
1	0	0	1	1	0	0	Papaemmanuil
1	0	0	1	1	0	0	Papaemmanuil
1	0	0	1	1	0	0	Papaemmanuil
1	0	0	1	1	0	0	Papaemmanuil
1	0	0	1	1	0	0	Papaemmanuil
1	0	0	1	1	0	0	Papaemmanuil
1	0	0	1	1	0	0	Papaemmanuil
1	0	0	1	1	0	0	Papaemmanuil
1	0	0	1	1	0	0	Papaemmanuil
1	0	0	1	1	0	0	Papaemmanuil
1	0	0	1	1	0	0	Papaemmanuil
0	1	0	1	1	0	0	Papaemmanuil
1	0	0	1	1	0	0	Papaemmanuil
1	0	0	1	1	0	0	Papaemmanuil
1	0	0	1	1	0	0	Papaemmanuil
1	0	0	1	1	0	0	Papaemmanuil
1	0	0	1	1	0	0	Papaemmanuil
1	0	0	1	1	0	0	Papaemmanuil
1	0	0	1	1	0	0	Papaemmanuil
1	0	0	1	1	0	0	Papaemmanuil
0	1	0	1	1	0	0	Papaemmanuil
1	0	0	1	1	0	0	Papaemmanuil
1	0	0	1	1	0	0	Papaemmanuil
1	0	0	1	1	0	0	Papaemmanuil
1	0	0	1	1	0	0	Papaemmanuil
1	0	0	1	1	0	0	Papaemmanuil
1	0	0	1	1	0	0	Papaemmanuil
1	0	0	1	1	0	0	Papaemmanuil
1	0	0	1	1	0	0	Papaemmanuil
1	0	0	1	1	0	0	Papaemmanuil
1	0	0	1	1	0	0	Papaemmanuil
1	0	0	1	1	0	0	Papaemmanuil
1	0	0	1	1	0	0	Papaemmanuil
1	0	0	1	1	0	0	Papaemmanuil
1	0	0	1	1	0	0	Papaemmanuil
1	0	0	1	1	0	0	Papaemmanuil
1	0	0	1	1	0	0	Papaemmanuil
1	0	0	1	1	0	0	Papaemmanuil
1	0	0	1	1	0	0	Papaemmanuil
1	0	0	1	1	0	0	Papaemmanuil
1	0	0	1	1	0	0	Papaemmanuil
1	0	0	1	1	0	0	Papaemmanuil
1	0	0	1	1	0	0	Papaemmanuil
1	0	0	1	1	0	0	Papaemmanuil
1	0	0	1	1	0	0	Papaemmanuil
1	0	0	1	1	0	0	Papaemmanuil
1	0	0	1	1	0	0	Papaemmanuil
0	1	0	1	1	0	0	Papaemmanuil
1	0	0	1	1	0	0	Papaemmanuil
1	0	0	1	1	0	0	Papaemmanuil
1	0	0	1	1	0	0	Papaemmanuil
1	0	0	1	1	0	0	Papaemmanuil
0	1	0	1	1	0	0	Papaemmanuil
1	0	0	1	1	0	0	Papaemmanuil
1	0	0	1	1	0	0	Papaemmanuil
1	0	0	1	1	0	0	Papaemmanuil
1	0	0	1	1	0	0	Papaemmanuil
1	0	0	1	1	0	0	Papaemmanuil
1	0	0	1	1	0	0	Papaemmanuil
1	0	0	1	1	0	0	Papaemmanuil
1	0	0	1	1	0	0	Papaemmanuil
1	0	0	1	1	0	0	Papaemmanuil
1	0	0	1	1	0	0	Papaemmanuil
1	0	0	1	1	0	0	Papaemmanuil
1	0	0	1	1	0	0	Papaemmanuil
1	0	0	1	1	0	0	Papaemmanuil
1	0	0	1	1	0	0	Papaemmanuil
1	0	0	1	1	0	0	Papaemmanuil
1	0	0	1	1	0	0	Papaemmanuil
1	0	0	1	1	0	0	Papaemmanuil
1	0	0	1	1	0	0	Papaemmanuil
1	0	0	1	1	0	0	Papaemmanuil
1	0	0	1	1	0	0	Papaemmanuil
1	0	0	1	1	0	0	Papaemmanuil
1	0	0	1	1	0	0	Papaemmanuil
1	0	0	1	1	0	0	Papaemmanuil
1	0	0	1	1	0	0	Papaemmanuil
1	0	0	1	1	0	0	Papaemmanuil
1	0	0	1	1	0	0	Papaemmanuil
1	0	0	1	1	0	0	Papaemmanuil
1	0	0	1	1	0	0	Papaemmanuil
1	0	0	1	1	0	0	Papaemmanuil
1	0	0	1	1	0	0	Papaemmanuil
1	0	0	1	1	0	0	Papaemmanuil
1	0	0	1	1	0	0	Papaemmanuil
1	0	0	1	1	0	0	Papaemmanuil
1	0	0	1	1	0	0	Papaemmanuil
1	0	0	1	1	0	0	Papaemmanuil
1	0	0	1	1	0	0	Papaemmanuil
1	0	0	1	1	0	0	Papaemmanuil
1	0	0	1	1	0	0	Papaemmanuil
1	0	0	1	1	0	0	Papaemmanuil
1	0	0	1	1	0	0	Papaemmanuil
1	0	0	1	1	0	0	Papaemmanuil
1	0	0	1	1	0	0	Papaemmanuil
1	0	0	1	1	0	0	Papaemmanuil
1	0	0	1	1	0	0	Papaemmanuil
1	0	0	1	1	0	0	Papaemmanuil
1	0	0	1	1	0	0	Papaemmanuil
0	1	0	1	1	0	0	Papaemmanuil
1	0	0	1	1	0	0	Papaemmanuil
1	0	0	1	1	0	0	Papaemmanuil
1	0	0	1	1	0	0	Papaemmanuil
1	0	0	1	1	0	0	Papaemmanuil
1	0	0	1	1	0	0	Papaemmanuil
1	0	0	1	1	0	0	Papaemmanuil
1	0	0	1	1	0	0	Papaemmanuil
1	0	0	1	1	0	0	Papaemmanuil
1	0	0	1	1	0	0	Papaemmanuil
1	0	0	1	1	0	0	Papaemmanuil
0	1	0	1	1	0	0	Papaemmanuil
1	0	0	1	1	0	0	Papaemmanuil
1	0	0	1	1	0	0	Papaemmanuil
1	0	0	1	1	0	0	Papaemmanuil
1	0	0	1	1	0	0	Papaemmanuil
1	0	0	1	1	0	0	Papaemmanuil
1	0	0	1	1	0	0	Papaemmanuil
1	0	0	1	1	0	0	Papaemmanuil
1	0	0	1	1	0	0	Papaemmanuil
1	0	0	1	1	0	0	Papaemmanuil
1	0	0	1	1	0	0	Papaemmanuil
1	0	0	1	1	0	0	Papaemmanuil
1	0	0	1	1	0	0	Papaemmanuil
1	0	0	1	1	0	0	Papaemmanuil
1	0	0	1	1	0	0	Papaemmanuil
1	0	0	1	1	0	0	Papaemmanuil
0	1	0	1	1	0	0	Papaemmanuil
1	0	0	1	1	0	0	Papaemmanuil
1	0	0	1	1	0	0	Papaemmanuil
1	0	0	1	1	0	0	Papaemmanuil
1	0	0	1	1	0	0	Papaemmanuil
1	0	0	1	1	0	0	Papaemmanuil
1	0	0	1	1	0	0	Papaemmanuil
1	0	0	1	1	0	0	Papaemmanuil
1	0	0	1	1	0	0	Papaemmanuil
1	0	0	1	1	0	0	Papaemmanuil
1	0	0	1	1	0	0	Papaemmanuil
1	0	0	1	1	0	0	Papaemmanuil
1	0	0	1	1	0	0	Papaemmanuil
0	1	0	1	1	0	0	Papaemmanuil
1	0	0	1	1	0	0	Papaemmanuil
1	0	0	1	1	0	0	Papaemmanuil
1	0	0	1	1	0	0	Papaemmanuil
1	0	0	1	1	0	0	Papaemmanuil
1	0	0	1	1	0	0	Papaemmanuil
1	0	0	1	1	0	0	Papaemmanuil
1	0	0	1	1	0	0	Papaemmanuil
1	0	0	1	1	0	0	Papaemmanuil
1	0	0	1	1	0	0	Papaemmanuil
1	0	0	1	1	0	0	Papaemmanuil
0	1	0	1	1	0	0	Papaemmanuil
1	0	0	1	1	0	0	Papaemmanuil
1	0	0	1	1	0	0	Papaemmanuil
0	1	0	1	1	0	0	Papaemmanuil
1	0	0	1	1	0	0	Papaemmanuil
1	0	0	1	1	0	0	Papaemmanuil
1	0	0	1	1	0	0	Papaemmanuil
1	0	0	1	1	0	0	Papaemmanuil
1	0	0	1	1	0	0	Papaemmanuil
1	0	0	1	1	0	0	Papaemmanuil
1	0	0	1	1	0	0	Papaemmanuil
1	0	0	1	1	0	0	Papaemmanuil
1	0	0	1	1	0	0	Papaemmanuil
1	0	0	1	1	0	0	Papaemmanuil
1	0	0	1	1	0	0	Papaemmanuil
1	0	0	1	1	0	0	Papaemmanuil
1	0	0	1	1	0	0	Papaemmanuil
1	0	0	1	1	0	0	Papaemmanuil
1	0	0	1	1	0	0	Papaemmanuil
1	0	0	1	1	0	0	Papaemmanuil
1	0	0	1	1	0	0	Papaemmanuil
1	0	0	1	1	0	0	Papaemmanuil
1	0	0	1	1	0	0	Papaemmanuil
1	0	0	1	1	0	0	Papaemmanuil
1	0	0	1	1	0	0	Papaemmanuil
1	0	0	1	1	0	0	Papaemmanuil
1	0	0	1	1	0	0	Papaemmanuil
1	0	0	1	1	0	0	Papaemmanuil
1	0	0	1	1	0	0	Papaemmanuil
1	0	0	1	1	0	0	Papaemmanuil
1	0	0	1	1	0	0	Papaemmanuil
1	0	0	1	1	0	0	Papaemmanuil
1	0	0	1	1	0	0	Papaemmanuil
1	0	0	1	1	0	0	Papaemmanuil
1	0	0	1	1	0	0	Papaemmanuil
1	0	0	1	1	0	0	Papaemmanuil
1	0	0	1	1	0	0	Papaemmanuil
1	0	0	1	1	0	0	Papaemmanuil
1	0	0	1	1	0	0	Papaemmanuil
1	0	0	1	1	0	0	Papaemmanuil
1	0	0	1	1	0	0	Papaemmanuil
1	0	0	1	1	0	0	Papaemmanuil
1	0	0	1	1	0	0	Papaemmanuil
1	0	0	1	1	0	0	Papaemmanuil
1	0	0	1	1	0	0	Papaemmanuil
1	0	0	1	1	0	0	Papaemmanuil
1	0	0	1	1	0	0	Papaemmanuil
1	0	0	1	1	0	0	Papaemmanuil
1	0	0	1	1	0	0	Papaemmanuil
1	0	0	1	1	0	0	Papaemmanuil
1	0	0	1	1	0	0	Papaemmanuil
1	0	0	1	1	0	0	Papaemmanuil
1	0	0	1	1	0	0	Papaemmanuil
1	0	0	1	1	0	0	Papaemmanuil
1	0	0	1	1	0	0	Papaemmanuil
1	0	0	1	1	0	0	Papaemmanuil
0	1	0	1	1	0	0	Papaemmanuil
1	0	0	1	1	0	0	Papaemmanuil
0	1	0	1	1	0	0	Papaemmanuil
1	0	0	1	1	0	0	Papaemmanuil
1	0	0	1	1	0	0	Papaemmanuil
1	0	0	1	1	0	0	Papaemmanuil
1	0	0	1	1	0	0	Papaemmanuil
0	1	0	1	1	0	0	Papaemmanuil
1	0	0	1	1	0	0	Papaemmanuil
1	0	0	1	1	0	0	Papaemmanuil
1	0	0	1	1	0	0	Papaemmanuil
1	0	0	1	1	0	0	Papaemmanuil
1	0	0	1	1	0	0	Papaemmanuil
1	0	0	1	1	0	0	Papaemmanuil
1	0	0	1	1	0	0	Papaemmanuil
1	0	0	1	1	0	0	Papaemmanuil
1	0	0	1	1	0	0	Papaemmanuil
1	0	0	1	1	0	0	Papaemmanuil
1	0	0	1	1	0	0	Papaemmanuil
1	0	0	1	1	0	0	Papaemmanuil
1	0	0	1	1	0	0	Papaemmanuil
0	1	0	1	1	0	0	Papaemmanuil
1	0	0	1	1	0	0	Papaemmanuil
1	0	0	1	1	0	0	Papaemmanuil
1	0	0	1	1	0	0	Papaemmanuil
1	0	0	1	1	0	0	Papaemmanuil
1	0	0	1	1	0	0	Papaemmanuil
1	0	0	1	1	0	0	Papaemmanuil
1	0	0	1	1	0	0	Papaemmanuil
1	0	0	1	1	0	0	Papaemmanuil
1	0	0	1	1	0	0	Papaemmanuil
1	0	0	1	1	0	0	Papaemmanuil
1	0	0	1	1	0	0	Papaemmanuil
1	0	0	1	1	0	0	Papaemmanuil
1	0	0	1	1	0	0	Papaemmanuil
1	0	0	1	1	0	0	Papaemmanuil
1	0	0	1	1	0	0	Papaemmanuil
1	0	0	1	1	0	0	Papaemmanuil
1	0	0	1	1	0	0	Papaemmanuil
1	0	0	1	1	0	0	Papaemmanuil
1	0	0	1	1	0	0	Papaemmanuil
1	0	0	1	1	0	0	Papaemmanuil
1	0	0	1	1	0	0	Papaemmanuil
1	0	0	1	1	0	0	Papaemmanuil
1	0	0	1	1	0	0	Papaemmanuil
1	0	0	1	1	0	0	Papaemmanuil
1	0	0	1	1	0	0	Papaemmanuil
1	0	0	1	1	0	0	Papaemmanuil
1	0	0	1	1	0	0	Papaemmanuil
1	0	0	1	1	0	0	Papaemmanuil
1	0	0	1	1	0	0	Papaemmanuil
1	0	0	1	1	0	0	Papaemmanuil
1	0	0	1	1	0	0	Papaemmanuil
1	0	0	1	1	0	0	Papaemmanuil
1	0	0	1	1	0	0	Papaemmanuil
1	0	0	1	1	0	0	Papaemmanuil
1	0	0	1	1	0	0	Papaemmanuil
1	0	0	1	1	0	0	Papaemmanuil
1	0	0	1	1	0	0	Papaemmanuil
1	0	0	1	1	0	0	Papaemmanuil
1	0	0	1	1	0	0	Papaemmanuil
1	0	0	1	1	0	0	Papaemmanuil
1	0	0	1	1	0	0	Papaemmanuil
1	0	0	1	1	0	0	Papaemmanuil
1	0	0	1	1	0	0	Papaemmanuil
1	0	0	1	1	0	0	Papaemmanuil
1	0	0	1	1	0	0	Papaemmanuil
1	0	0	1	1	0	0	Papaemmanuil
1	0	0	1	1	0	0	Papaemmanuil
0	1	0	1	1	0	0	Papaemmanuil
1	0	0	1	1	0	0	Papaemmanuil
1	0	0	1	1	0	0	Papaemmanuil
1	0	0	1	1	0	0	Papaemmanuil
1	0	0	1	1	0	0	Papaemmanuil
1	0	0	1	1	0	0	Papaemmanuil
1	0	0	1	1	0	0	Papaemmanuil
1	0	0	1	1	0	0	Papaemmanuil
1	0	0	1	1	0	0	Papaemmanuil
1	0	0	1	1	0	0	Papaemmanuil
1	0	0	1	1	0	0	Papaemmanuil
1	0	0	1	1	0	0	Papaemmanuil
1	0	0	1	1	0	0	Papaemmanuil
1	0	0	1	1	0	0	Papaemmanuil
1	0	0	1	1	0	0	Papaemmanuil
1	0	0	1	1	0	0	Papaemmanuil
1	0	0	1	1	0	0	Papaemmanuil
1	0	0	1	1	0	0	Papaemmanuil
1	0	0	1	1	0	0	Papaemmanuil
1	0	0	1	1	0	0	Papaemmanuil
1	0	0	1	1	0	0	Papaemmanuil
1	0	0	1	1	0	0	Papaemmanuil
1	0	0	1	1	0	0	Papaemmanuil
1	0	0	1	1	0	0	Papaemmanuil
1	0	0	1	1	0	0	Papaemmanuil
1	0	0	1	1	0	0	Papaemmanuil
1	0	0	1	1	0	0	Papaemmanuil
1	0	0	1	1	0	0	Papaemmanuil
1	0	0	1	1	0	0	Papaemmanuil
1	0	0	1	1	0	0	Papaemmanuil
1	0	0	1	1	0	0	Papaemmanuil
1	0	0	1	1	0	0	Papaemmanuil
1	0	0	1	1	0	0	Papaemmanuil
1	0	0	1	1	0	0	Papaemmanuil
1	0	0	1	1	0	0	Papaemmanuil
1	0	0	1	1	0	0	Papaemmanuil
1	0	0	1	1	0	0	Papaemmanuil
1	0	0	1	1	0	0	Papaemmanuil
1	0	0	1	1	0	0	Papaemmanuil
1	0	0	1	1	0	0	Papaemmanuil
1	0	0	1	1	0	0	Papaemmanuil
1	0	0	1	1	0	0	Papaemmanuil
1	0	0	1	1	0	0	Papaemmanuil
1	0	0	1	1	0	0	Papaemmanuil
1	0	0	1	1	0	0	Papaemmanuil
1	0	0	1	1	0	0	Papaemmanuil
1	0	0	1	1	0	0	Papaemmanuil
1	0	0	1	1	0	0	Papaemmanuil
1	0	0	1	1	0	0	Papaemmanuil
1	0	0	1	1	0	0	Papaemmanuil
1	0	0	1	1	0	0	Papaemmanuil
1	0	0	1	1	0	0	Papaemmanuil
1	0	0	1	1	0	0	Papaemmanuil
1	0	0	1	1	0	0	Papaemmanuil
1	0	0	1	1	0	0	Papaemmanuil
1	0	0	1	1	0	0	Papaemmanuil
1	0	0	1	1	0	0	Papaemmanuil
1	0	0	1	1	0	0	Papaemmanuil
1	0	0	1	1	0	0	Papaemmanuil
1	0	0	1	1	0	0	Papaemmanuil
1	0	0	1	1	0	0	Papaemmanuil
1	0	0	1	1	0	0	Papaemmanuil
1	0	0	1	1	0	0	Papaemmanuil
1	0	0	1	1	0	0	Papaemmanuil
1	0	0	1	1	0	0	Papaemmanuil
1	0	0	1	1	0	0	Papaemmanuil
1	0	0	1	1	0	0	Papaemmanuil
1	0	0	1	1	0	0	Papaemmanuil
1	0	0	1	1	0	0	Papaemmanuil
1	0	0	1	1	0	0	Papaemmanuil
1	0	0	1	1	0	0	Papaemmanuil
1	0	0	1	1	0	0	Papaemmanuil
1	0	0	1	1	0	0	Papaemmanuil
1	0	0	1	1	0	0	Papaemmanuil
1	0	0	1	1	0	0	Papaemmanuil
1	0	0	1	1	0	0	Papaemmanuil
1	0	0	1	1	0	0	Papaemmanuil
0	1	0	1	1	0	0	Papaemmanuil
1	0	0	1	1	0	0	Papaemmanuil
0	1	0	1	1	0	0	Papaemmanuil
0	1	0	1	1	0	0	Papaemmanuil
1	0	0	1	1	0	0	Papaemmanuil
1	0	0	1	1	0	0	Papaemmanuil
1	0	0	1	1	0	0	Papaemmanuil
1	0	0	1	1	0	0	Papaemmanuil
1	0	0	1	1	0	0	Papaemmanuil
1	0	0	1	1	0	0	Papaemmanuil
1	0	0	1	1	0	0	Papaemmanuil
1	0	0	1	1	0	0	Papaemmanuil
1	0	0	1	1	0	0	Papaemmanuil
1	0	0	1	1	0	0	Papaemmanuil
1	0	0	1	1	0	0	Papaemmanuil
1	0	0	1	1	0	0	Papaemmanuil
1	0	0	1	1	0	0	Papaemmanuil
0	1	0	1	1	0	0	Papaemmanuil
1	0	0	1	1	0	0	Papaemmanuil
1	0	0	1	1	0	0	Papaemmanuil
1	0	0	1	1	0	0	Papaemmanuil
1	0	0	1	1	0	0	Papaemmanuil
1	0	0	1	1	0	0	Papaemmanuil
1	0	0	1	1	0	0	Papaemmanuil
1	0	0	1	1	0	0	Papaemmanuil
1	0	0	1	1	0	0	Papaemmanuil
1	0	0	1	1	0	0	Papaemmanuil
1	0	0	1	1	0	0	Papaemmanuil
0	1	0	1	1	0	0	Papaemmanuil
1	0	0	1	1	0	0	Papaemmanuil
1	0	0	1	1	0	0	Papaemmanuil
1	0	0	1	1	0	0	Papaemmanuil
1	0	0	1	1	0	0	Papaemmanuil
1	0	0	1	1	0	0	Papaemmanuil
1	0	0	1	1	0	0	Papaemmanuil
1	0	0	1	1	0	0	Papaemmanuil
1	0	0	1	1	0	0	Papaemmanuil
1	0	0	1	1	0	0	Papaemmanuil
1	0	0	1	1	0	0	Papaemmanuil
1	0	0	1	1	0	0	Papaemmanuil
1	0	0	1	1	0	0	Papaemmanuil
1	0	0	1	1	0	0	Papaemmanuil
1	0	0	1	1	0	0	Papaemmanuil
1	0	0	1	1	0	0	Papaemmanuil
1	0	0	1	1	0	0	Papaemmanuil
1	0	0	1	1	0	0	Papaemmanuil
1	0	0	1	1	0	0	Papaemmanuil
1	0	0	1	1	0	0	Papaemmanuil
1	0	0	1	1	0	0	Papaemmanuil
1	0	0	1	1	0	0	Papaemmanuil
1	0	0	1	1	0	0	Papaemmanuil
1	0	0	1	1	0	0	Papaemmanuil
1	0	0	1	1	0	0	Papaemmanuil
1	0	0	1	1	0	0	Papaemmanuil
1	0	0	1	1	0	0	Papaemmanuil
1	0	0	1	1	0	0	Papaemmanuil
1	0	0	1	1	0	0	Papaemmanuil
1	0	0	1	1	0	0	Papaemmanuil
1	0	0	1	1	0	0	Papaemmanuil
1	0	0	1	1	0	0	Papaemmanuil
1	0	0	1	1	0	0	Papaemmanuil
1	0	0	1	1	0	0	Papaemmanuil
1	0	0	1	1	0	0	Papaemmanuil
1	0	0	1	1	0	0	Papaemmanuil
1	0	0	1	1	0	0	Papaemmanuil
1	0	0	1	1	0	0	Papaemmanuil
1	0	0	1	1	0	0	Papaemmanuil
1	0	0	1	1	0	0	Papaemmanuil
1	0	0	1	1	0	0	Papaemmanuil
1	0	0	1	1	0	0	Papaemmanuil
1	0	0	1	1	0	0	Papaemmanuil
1	0	0	1	1	0	0	Papaemmanuil
1	0	0	1	1	0	0	Papaemmanuil
1	0	0	1	1	0	0	Papaemmanuil
1	0	0	1	1	0	0	Papaemmanuil
1	0	0	1	1	0	0	Papaemmanuil
1	0	0	1	1	0	0	Papaemmanuil
1	0	0	1	1	0	0	Papaemmanuil
1	0	0	1	1	0	0	Papaemmanuil
1	0	0	1	1	0	0	Papaemmanuil
1	0	0	1	1	0	0	Papaemmanuil
1	0	0	1	1	0	0	Papaemmanuil
0	1	0	1	1	0	0	Papaemmanuil
1	0	0	1	1	0	0	Papaemmanuil
0	1	0	1	1	0	0	Papaemmanuil
1	0	0	1	1	0	0	Papaemmanuil
1	0	0	1	1	0	0	Papaemmanuil
1	0	0	1	1	0	0	Papaemmanuil
1	0	0	1	1	0	0	Papaemmanuil
1	0	0	1	1	0	0	Papaemmanuil
1	0	0	1	1	0	0	Papaemmanuil
1	0	0	1	1	0	0	Papaemmanuil
1	0	0	1	1	0	0	Papaemmanuil
1	0	0	1	1	0	0	Papaemmanuil
1	0	0	1	1	0	0	Papaemmanuil
1	0	0	1	1	0	0	Papaemmanuil
1	0	0	1	1	0	0	Papaemmanuil
0	1	0	1	1	0	0	Papaemmanuil
1	0	0	1	1	0	0	Papaemmanuil
1	0	0	1	1	0	0	Papaemmanuil
1	0	0	1	1	0	0	Papaemmanuil
1	0	0	1	1	0	0	Papaemmanuil
1	0	0	1	1	0	0	Papaemmanuil
1	0	0	1	1	0	0	Papaemmanuil
1	0	0	1	1	0	0	Papaemmanuil
1	0	0	1	1	0	0	Papaemmanuil
1	0	0	1	1	0	0	Papaemmanuil
1	0	0	1	1	0	0	Papaemmanuil
1	0	0	1	1	0	0	Papaemmanuil
1	0	0	1	1	0	0	Papaemmanuil
1	0	0	1	1	0	0	Papaemmanuil
0	1	0	1	1	0	0	Papaemmanuil
1	0	0	1	1	0	0	Papaemmanuil
1	0	0	1	1	0	0	Papaemmanuil
1	0	0	1	1	0	0	Papaemmanuil
1	0	0	1	1	0	0	Papaemmanuil
1	0	0	1	1	0	0	Papaemmanuil
1	0	0	1	1	0	0	Papaemmanuil
1	0	0	1	1	0	0	Papaemmanuil
1	0	0	1	1	0	0	Papaemmanuil
1	0	0	1	1	0	0	Papaemmanuil
1	0	0	1	1	0	0	Papaemmanuil
1	0	0	1	1	0	0	Papaemmanuil
0	1	0	1	1	0	0	Papaemmanuil
1	0	0	1	1	0	0	Papaemmanuil
1	0	0	1	1	0	0	Papaemmanuil
1	0	0	1	1	0	0	Papaemmanuil
1	0	0	1	1	0	0	Papaemmanuil
1	0	0	1	1	0	0	Papaemmanuil
1	0	0	1	1	0	0	Papaemmanuil
1	0	0	1	1	0	0	Papaemmanuil
1	0	0	1	1	0	0	Papaemmanuil
1	0	0	1	1	0	0	Papaemmanuil
1	0	0	1	1	0	0	Papaemmanuil
1	0	0	1	1	0	0	Papaemmanuil
1	0	0	1	1	0	0	Papaemmanuil
1	0	0	1	1	0	0	Papaemmanuil
1	0	0	1	1	0	0	Papaemmanuil
1	0	0	1	1	0	0	Papaemmanuil
1	0	0	1	1	0	0	Papaemmanuil
1	0	0	1	1	0	0	Papaemmanuil
1	0	0	1	1	0	0	Papaemmanuil
1	0	0	1	1	0	0	Papaemmanuil
1	0	0	1	1	0	0	Papaemmanuil
1	0	0	1	1	0	0	Papaemmanuil
1	0	0	1	1	0	0	Papaemmanuil
1	0	0	1	1	0	0	Papaemmanuil
1	0	0	1	1	0	0	Papaemmanuil
1	0	0	1	1	0	0	Papaemmanuil
1	0	0	1	1	0	0	Papaemmanuil
1	0	0	1	1	0	0	Papaemmanuil
1	0	0	1	1	0	0	Papaemmanuil
1	0	0	1	1	0	0	Papaemmanuil
1	0	0	1	1	0	0	Papaemmanuil
1	0	0	1	1	0	0	Papaemmanuil
1	0	0	1	1	0	0	Papaemmanuil
1	0	0	1	1	0	0	Papaemmanuil
1	0	0	1	1	0	0	Papaemmanuil
1	0	0	1	1	0	0	Papaemmanuil
1	0	0	1	1	0	0	Papaemmanuil
1	0	0	1	1	0	0	Papaemmanuil
1	0	0	1	1	0	0	Papaemmanuil
1	0	0	1	1	0	0	Papaemmanuil
1	0	0	1	1	0	0	Papaemmanuil
1	0	0	1	1	0	0	Papaemmanuil
1	0	0	1	1	0	0	Papaemmanuil
1	0	0	1	1	0	0	Papaemmanuil
1	0	0	1	1	0	0	Papaemmanuil
1	0	0	1	1	0	0	Papaemmanuil
1	0	0	1	1	0	0	Papaemmanuil
1	0	0	1	1	0	0	Papaemmanuil
1	0	0	1	1	0	0	Papaemmanuil
1	0	0	1	1	0	0	Papaemmanuil
1	0	0	1	1	0	0	Papaemmanuil
1	0	0	1	1	0	0	Papaemmanuil
1	0	0	1	1	0	0	Papaemmanuil
1	0	0	1	1	0	0	Papaemmanuil
1	0	0	1	1	0	0	Papaemmanuil
1	0	0	1	1	0	0	Papaemmanuil
1	0	0	1	1	0	0	Papaemmanuil
1	0	0	1	1	0	0	Papaemmanuil
1	0	0	1	1	0	0	Papaemmanuil
0	1	0	1	1	0	0	Papaemmanuil
1	0	0	1	1	0	0	Papaemmanuil
1	0	0	1	1	0	0	Papaemmanuil
1	0	0	1	1	0	0	Papaemmanuil
1	0	0	1	1	0	0	Papaemmanuil
1	0	0	1	1	0	0	Papaemmanuil
1	0	0	1	1	0	0	Papaemmanuil
1	0	0	1	1	0	0	Papaemmanuil
1	0	0	1	1	0	0	Papaemmanuil
1	0	0	1	1	0	0	Papaemmanuil
1	0	0	1	1	0	0	Papaemmanuil
1	0	0	1	1	0	0	Papaemmanuil
1	0	0	1	1	0	0	Papaemmanuil
1	0	0	1	1	0	0	Papaemmanuil
1	0	0	1	1	0	0	Papaemmanuil
1	0	0	1	1	0	0	Papaemmanuil
1	0	0	1	1	0	0	Papaemmanuil
1	0	0	1	1	0	0	Papaemmanuil
1	0	0	1	1	0	0	Papaemmanuil
1	0	0	1	1	0	0	Papaemmanuil
1	0	0	1	1	0	0	Papaemmanuil
1	0	0	1	1	0	0	Papaemmanuil
1	0	0	1	1	0	0	Papaemmanuil
1	0	0	1	1	0	0	Papaemmanuil
1	0	0	1	1	0	0	Papaemmanuil
1	0	0	1	1	0	0	Papaemmanuil
1	0	0	1	1	0	0	Papaemmanuil
1	0	0	1	1	0	0	Papaemmanuil
1	0	0	1	1	0	0	Papaemmanuil
1	0	0	1	1	0	0	Papaemmanuil
1	0	0	1	1	0	0	Papaemmanuil
1	0	0	1	1	0	0	Papaemmanuil
1	0	0	1	1	0	0	Papaemmanuil
1	0	0	1	1	0	0	Papaemmanuil
1	0	0	1	1	0	0	Papaemmanuil
1	0	0	1	1	0	0	Papaemmanuil
1	0	0	1	1	0	0	Papaemmanuil
1	0	0	1	1	0	0	Papaemmanuil
1	0	0	1	1	0	0	Papaemmanuil
1	0	0	1	1	0	0	Papaemmanuil
1	0	0	1	1	0	0	Papaemmanuil
1	0	0	1	1	0	0	Papaemmanuil
0	1	0	1	1	0	0	Lindsley
0	1	0	1	1	0	0	Lindsley
0	1	0	1	1	0	0	Lindsley
0	1	0	1	1	0	0	Lindsley
0	1	0	1	1	0	0	Lindsley
0	1	0	1	1	0	0	Lindsley
0	1	0	1	1	0	0	Lindsley
0	1	0	1	1	0	0	Lindsley
0	1	0	1	1	0	0	Lindsley
0	1	0	1	1	0	0	Lindsley
0	1	0	1	1	0	0	Lindsley
0	1	0	1	1	0	0	Lindsley
0	1	0	1	1	0	0	Lindsley
0	1	0	1	1	0	0	Lindsley
0	1	0	1	1	0	0	Lindsley
0	1	0	1	1	0	0	Lindsley
0	1	0	1	1	0	0	Lindsley
0	1	0	1	1	0	0	Lindsley
0	1	0	1	1	0	0	Lindsley
0	1	0	1	1	0	0	Lindsley
0	1	0	1	1	0	0	Lindsley
0	1	0	1	1	0	0	Lindsley
0	1	0	1	1	0	0	Lindsley
0	1	0	1	1	0	0	Lindsley
0	1	0	1	1	0	0	Lindsley
0	1	0	1	1	0	0	Lindsley
0	1	0	1	1	0	0	Lindsley
0	1	0	1	1	0	0	Lindsley
0	1	0	1	1	0	0	Lindsley
0	1	0	1	1	0	0	Lindsley
0	1	0	1	1	0	0	Lindsley
0	1	0	1	1	0	0	Lindsley
0	1	0	1	1	0	0	Lindsley
0	1	0	1	1	0	0	Lindsley
0	1	0	1	1	0	0	Lindsley
0	1	0	1	1	0	0	Lindsley
0	1	0	1	1	0	0	Lindsley
0	1	0	1	1	0	0	Lindsley
0	1	0	1	1	0	0	Lindsley
0	1	0	1	1	0	0	Lindsley
0	1	0	1	1	0	0	Lindsley
0	1	0	1	1	0	0	Lindsley
0	1	0	1	1	0	0	Lindsley
0	1	0	1	1	0	0	Lindsley
0	1	0	1	1	0	0	Lindsley
0	1	0	1	1	0	0	Lindsley
0	1	0	1	1	0	0	Lindsley
0	1	0	1	1	0	0	Lindsley
0	1	0	1	1	0	0	Lindsley
0	1	0	1	1	0	0	Lindsley
0	1	0	1	1	0	0	Lindsley
0	1	0	1	1	0	0	Lindsley
0	1	0	1	1	0	0	Lindsley
0	1	0	1	1	0	0	Lindsley
0	1	0	1	1	0	0	Lindsley
0	1	0	1	1	0	0	Lindsley
0	1	0	1	1	0	0	Lindsley
0	1	0	1	1	0	0	Lindsley
0	1	0	1	1	0	0	Lindsley
0	1	0	1	1	0	0	Lindsley
0	1	0	1	1	0	0	Lindsley
0	1	0	1	1	0	0	Lindsley
0	1	0	1	1	0	0	Lindsley
0	1	0	1	1	0	0	Lindsley
0	1	0	1	1	0	0	Lindsley
0	1	0	1	1	0	0	Lindsley
0	1	0	1	1	0	0	Lindsley
0	1	0	1	1	0	0	Lindsley
0	1	0	1	1	0	0	Lindsley
0	1	0	1	1	0	0	Lindsley
0	1	0	1	1	0	0	Lindsley
0	1	0	1	1	0	0	Lindsley
0	1	0	1	1	0	0	Lindsley
0	1	0	1	1	0	0	Lindsley
0	1	0	1	1	0	0	Lindsley
0	1	0	1	1	0	0	Lindsley
0	1	0	1	1	0	0	Lindsley
0	1	0	1	1	0	0	Lindsley
0	1	0	1	1	0	0	Lindsley
0	1	0	1	1	0	0	Lindsley
0	1	0	1	1	0	0	Lindsley
0	1	0	1	1	0	0	Lindsley
0	1	0	1	1	0	0	Lindsley
0	1	0	1	1	0	0	Lindsley
0	1	0	1	1	0	0	Lindsley
0	1	0	1	1	0	0	Lindsley
0	1	0	1	1	0	0	Lindsley
0	1	0	1	1	0	0	Lindsley
0	1	0	1	1	0	0	Lindsley
0	1	0	1	1	0	0	Lindsley
1	0	0	1	1	0	0	Wang
1	0	0	1	1	0	0	Wang
1	0	0	1	1	0	0	Wang
1	0	0	1	1	0	0	Wang
1	0	0	1	1	0	0	Wang
1	0	0	1	1	0	0	Wang
1	0	0	1	1	0	0	Wang
1	0	0	1	1	0	0	Wang
1	0	0	1	1	0	0	Wang
1	0	0	1	1	0	0	Wang
1	0	0	1	1	0	0	Wang
1	0	0	1	1	0	0	Wang
1	0	0	1	1	0	0	Wang
1	0	0	1	1	0	0	Wang
1	0	0	1	1	0	0	Wang
1	0	0	1	1	0	0	Wang
1	0	0	1	1	0	0	Wang
1	0	0	1	1	0	0	Wang
1	0	0	1	1	0	0	Wang
1	0	0	1	1	0	0	Wang
1	0	0	1	1	0	0	Wang
1	0	0	1	1	0	0	Wang
1	0	0	1	1	0	0	Wang
1	0	0	1	1	0	0	Wang
1	0	0	1	1	0	0	Wang
1	0	0	1	1	0	0	Wang
1	0	0	1	1	0	0	Wang
1	0	0	1	1	0	0	Wang
1	0	0	1	1	0	0	Wang
1	0	0	1	1	0	0	Wang
1	0	0	1	1	0	0	Wang
1	0	0	1	1	0	0	Wang
1	0	0	1	1	0	0	Wang
1	0	0	1	1	0	0	Wang
1	0	0	1	1	0	0	Wang
1	0	0	1	1	0	0	Wang
1	0	0	1	1	0	0	Wang
1	0	0	1	1	0	0	Wang
1	0	0	1	1	0	0	Wang
1	0	0	1	1	0	0	Wang
1	0	0	1	1	0	0	Wang
1	0	0	1	1	0	0	Wang
1	0	0	1	1	0	0	Wang
1	0	0	1	1	0	0	Wang
1	0	0	1	1	0	0	Wang
1	0	0	1	1	0	0	Wang
1	0	0	1	1	0	0	Wang
[truncated: 476 more rows]

## Sheet: Fig 1b
Sample	Gene	variant_type	Subset	specimenType	Cohort	Sex	Risk	Time_to_OS
09-00705	NPM1	Insertion	de_novo	Bone Marrow Aspirate	Tyner	Male	Intermediate	425
10-00136	DNMT3A	SNV	de_novo	Leukapheresis	Tyner	Male	Adverse	419
10-00136	FLT3	ITD	de_novo	Leukapheresis	Tyner	Male	Adverse	419
10-00172	SRSF2	SNV	de_novo	Leukapheresis	Tyner	Female	Intermediate	541
10-00172	SETBP1	SNV	de_novo	Leukapheresis	Tyner	Female	Intermediate	541
10-00172	FLT3	ITD	de_novo	Leukapheresis	Tyner	Female	Intermediate	541
10-00507	TET2	SNV	de_novo	Leukapheresis	Tyner	Female	Intermediate	511
10-00507	TET2	SNV	de_novo	Leukapheresis	Tyner	Female	Intermediate	511
10-00507	CBLB	SNV	de_novo	Leukapheresis	Tyner	Female	Intermediate	511
10-00507	NPM1	Insertion	de_novo	Leukapheresis	Tyner	Female	Intermediate	511
10-00507	FLT3	ITD	de_novo	Leukapheresis	Tyner	Female	Intermediate	511
10-00542	DNMT3A	SNV	relapse	Peripheral Blood	Tyner	Male	Adverse	419
10-00542	FLT3	ITD	relapse	Peripheral Blood	Tyner	Male	Adverse	419
10-00669	FLT3	ITD	other	Bone Marrow Aspirate	Tyner	Female	Intermediate	1463
10-00692	NPM1	Insertion	de_novo	Bone Marrow Aspirate	Tyner	Male	Intermediate	380
10-00692	KRAS	SNV	de_novo	Bone Marrow Aspirate	Tyner	Male	Intermediate	380
10-00715	IDH2	SNV	other	Bone Marrow Aspirate	Tyner	Male	Intermediate	400
10-00791	FLT3	ITD	relapse	Bone Marrow Aspirate	Tyner	Female	Intermediate	394
10-00791	DNMT3A	SNV	relapse	Bone Marrow Aspirate	Tyner	Female	Intermediate	394
10-00791	IDH2	SNV	relapse	Bone Marrow Aspirate	Tyner	Female	Intermediate	394
10-00791	NPM1	Insertion	relapse	Bone Marrow Aspirate	Tyner	Female	Intermediate	394
10-00792	FLT3	ITD	relapse	Bone Marrow Aspirate	Tyner	Male	Intermediate	425
10-00792	NPM1	Insertion	relapse	Bone Marrow Aspirate	Tyner	Male	Intermediate	425
10-00819	SF3B1	SNV	other	Bone Marrow Aspirate	Tyner	Male	Adverse	1264
10-00819	RUNX1	SNV	other	Bone Marrow Aspirate	Tyner	Male	Adverse	1264
10-00819	FLT3	ITD	other	Bone Marrow Aspirate	Tyner	Male	Adverse	1264
11-00049	FLT3	ITD	other	Bone Marrow Aspirate	Tyner	Male	Intermediate	419
11-00090	DNMT3A	SNV	secondary	Peripheral Blood	Tyner	Female	Intermediate	387
11-00090	IDH1	SNV	secondary	Peripheral Blood	Tyner	Female	Intermediate	387
11-00090	FLT3	ITD	secondary	Peripheral Blood	Tyner	Female	Intermediate	387
11-00090	NPM1	Insertion	secondary	Peripheral Blood	Tyner	Female	Intermediate	387
11-00162	DNMT3A	SNV	secondary	Bone Marrow Aspirate	Tyner	Male	Favorable	365
11-00162	FLT3	SNV	secondary	Bone Marrow Aspirate	Tyner	Male	Favorable	365
11-00162	NPM1	Insertion	secondary	Bone Marrow Aspirate	Tyner	Male	Favorable	365
11-00170	IDH2	SNV	other	Peripheral Blood	Tyner	Male	Intermediate	400
11-00178	FLT3	SNV	other	Peripheral Blood	Tyner	Female	Intermediate	394
11-00178	FLT3	ITD	other	Peripheral Blood	Tyner	Female	Intermediate	394
11-00178	DNMT3A	SNV	other	Peripheral Blood	Tyner	Female	Intermediate	394
11-00178	IDH2	SNV	other	Peripheral Blood	Tyner	Female	Intermediate	394
11-00178	NPM1	Insertion	other	Peripheral Blood	Tyner	Female	Intermediate	394
11-00254	FLT3	ITD	other	Peripheral Blood	Tyner	Female	Intermediate	394
11-00254	DNMT3A	SNV	other	Peripheral Blood	Tyner	Female	Intermediate	394
11-00254	IDH2	SNV	other	Peripheral Blood	Tyner	Female	Intermediate	394
11-00254	NPM1	Insertion	other	Peripheral Blood	Tyner	Female	Intermediate	394
11-00261	SF3B1	SNV	other	Peripheral Blood	Tyner	Male	Intermediate	1264
11-00261	RUNX1	SNV	other	Peripheral Blood	Tyner	Male	Intermediate	1264
11-00261	FLT3	ITD	other	Peripheral Blood	Tyner	Male	Intermediate	1264
11-00295	TET2	SNV	relapse	Bone Marrow Aspirate	Tyner	Female	Intermediate	511
11-00295	CBLB	SNV	relapse	Bone Marrow Aspirate	Tyner	Female	Intermediate	511
11-00295	NPM1	Insertion	relapse	Bone Marrow Aspirate	Tyner	Female	Intermediate	511
11-00295	FLT3	ITD	relapse	Bone Marrow Aspirate	Tyner	Female	Intermediate	511
11-00319	FLT3	ITD	secondary	Bone Marrow Aspirate	Tyner	Female	Intermediate	387
11-00319	NF1	SNV	secondary	Bone Marrow Aspirate	Tyner	Female	Intermediate	387
11-00319	FOXP1	SNV	secondary	Bone Marrow Aspirate	Tyner	Female	Intermediate	387
11-00319	IDH1	SNV	secondary	Bone Marrow Aspirate	Tyner	Female	Intermediate	387
11-00319	DNMT3A	SNV	secondary	Bone Marrow Aspirate	Tyner	Female	Intermediate	387
11-00319	NPM1	Insertion	secondary	Bone Marrow Aspirate	Tyner	Female	Intermediate	387
12-00069	SF3B1	SNV	de_novo	Peripheral Blood	Tyner	Male	Adverse	309
12-00069	SIDT2	SNV	de_novo	Peripheral Blood	Tyner	Male	Adverse	309
12-00069	RUNX1	SNV	de_novo	Peripheral Blood	Tyner	Male	Adverse	309
12-00069	JAK2	SNV	de_novo	Peripheral Blood	Tyner	Male	Adverse	309
12-00127	DNMT3A	SNV	de_novo	Leukapheresis	Tyner	Male	Favorable	740
12-00127	IDH1	SNV	de_novo	Leukapheresis	Tyner	Male	Favorable	740
12-00127	GPR156	SNV	de_novo	Leukapheresis	Tyner	Male	Favorable	740
12-00127	FREM1	SNV	de_novo	Leukapheresis	Tyner	Male	Favorable	740
12-00127	NPM1	Insertion	de_novo	Leukapheresis	Tyner	Male	Favorable	740
12-00127	ACAN	SNV	de_novo	Leukapheresis	Tyner	Male	Favorable	740
12-00127	NRAS	SNV	de_novo	Leukapheresis	Tyner	Male	Favorable	740
12-00362	SIDT2	SNV	other	Bone Marrow Aspirate	Tyner	Male	Adverse	309
12-00362	RUNX1	SNV	other	Bone Marrow Aspirate	Tyner	Male	Adverse	309
12-00362	JAK2	SNV	other	Bone Marrow Aspirate	Tyner	Male	Adverse	309
12-00362	SF3B1	SNV	other	Bone Marrow Aspirate	Tyner	Male	Adverse	309
12-00362	FLT3	ITD	other	Bone Marrow Aspirate	Tyner	Male	Adverse	309
12-00371	SRSF2	SNV	relapse	Bone Marrow Aspirate	Tyner	Male	Intermediate	1735
12-00371	FLT3	ITD	relapse	Bone Marrow Aspirate	Tyner	Male	Intermediate	1735
12-00371	NPM1	Insertion	relapse	Bone Marrow Aspirate	Tyner	Male	Intermediate	1735
12-00371	TET2	SNV	relapse	Bone Marrow Aspirate	Tyner	Male	Intermediate	1735
13-00004	RUNX1	SNV	other	Bone Marrow Aspirate	Tyner	Male	Adverse	309
13-00004	SIDT2	SNV	other	Bone Marrow Aspirate	Tyner	Male	Adverse	309
13-00004	SF3B1	SNV	other	Bone Marrow Aspirate	Tyner	Male	Adverse	309
13-00004	FLT3	ITD	other	Bone Marrow Aspirate	Tyner	Male	Adverse	309
13-00004	JAK2	SNV	other	Bone Marrow Aspirate	Tyner	Male	Adverse	309
13-00098	PCSK5	SNV	de_novo	Bone Marrow Aspirate	Tyner	Female	Favorable	NA
13-00098	TET2	SNV	de_novo	Bone Marrow Aspirate	Tyner	Female	Favorable	NA
13-00098	NPM1	Insertion	de_novo	Bone Marrow Aspirate	Tyner	Female	Favorable	NA
13-00106	NRAS	SNV	other	Bone Marrow Aspirate	Tyner	Female	Adverse	838
13-00118	FLT3	SNV	relapse	Bone Marrow Aspirate	Tyner	Male	Favorable	1378
13-00118	IDH2	SNV	relapse	Bone Marrow Aspirate	Tyner	Male	Favorable	1378
13-00118	DNMT3A	SNV	relapse	Bone Marrow Aspirate	Tyner	Male	Favorable	1378
13-00118	NPM1	Insertion	relapse	Bone Marrow Aspirate	Tyner	Male	Favorable	1378
13-00149	EP300	SNV	other	Bone Marrow Aspirate	Tyner	Male	Intermediate	267
13-00157	PTPN11	SNV	de_novo	Bone Marrow Aspirate	Tyner	Female	Favorable	1379
13-00157	NPM1	Insertion	de_novo	Bone Marrow Aspirate	Tyner	Female	Favorable	1379
13-00157	IDH1	SNV	de_novo	Bone Marrow Aspirate	Tyner	Female	Favorable	1379
13-00160	SRSF2	SNV	secondary	Bone Marrow Aspirate	Tyner	Male	Intermediate	1165
13-00160	IDH2	SNV	secondary	Bone Marrow Aspirate	Tyner	Male	Intermediate	1165
13-00163	KIT	SNV	de_novo	Bone Marrow Aspirate	Tyner	Male	Favorable	400
13-00165	FLT3	ITD	de_novo	Peripheral Blood	Tyner	Female	Intermediate	439
13-00165	TET2	SNV	de_novo	Peripheral Blood	Tyner	Female	Intermediate	439
13-00165	DNMT3A	SNV	de_novo	Peripheral Blood	Tyner	Female	Intermediate	439
13-00165	NPM1	Insertion	de_novo	Peripheral Blood	Tyner	Female	Intermediate	439
13-00166	DNMT3A	SNV	other	Peripheral Blood	Tyner	Male	Intermediate	1020
13-00166	IDH2	SNV	other	Peripheral Blood	Tyner	Male	Intermediate	1020
13-00166	DNMT3A	SNV	other	Peripheral Blood	Tyner	Male	Intermediate	1020
13-00186	SRSF2	SNV	secondary	Bone Marrow Aspirate	Tyner	Male	Adverse	126
13-00186	RAD21	SNV	secondary	Bone Marrow Aspirate	Tyner	Male	Adverse	126
13-00195	NOTCH3	SNV	de_novo	Bone Marrow Aspirate	Tyner	Male	Favorable	972
13-00195	HUNK	SNV	de_novo	Bone Marrow Aspirate	Tyner	Male	Favorable	972
13-00195	PUF60	SNV	de_novo	Bone Marrow Aspirate	Tyner	Male	Favorable	972
13-00195	PTPN11	SNV	de_novo	Bone Marrow Aspirate	Tyner	Male	Favorable	972
13-00195	DNMT3A	SNV	de_novo	Bone Marrow Aspirate	Tyner	Male	Favorable	972
13-00195	NPM1	Insertion	de_novo	Bone Marrow Aspirate	Tyner	Male	Favorable	972
13-00201	STAG2	SNV	de_novo	Bone Marrow Aspirate	Tyner	Male	Intermediate	247
13-00201	NPM1	Insertion	de_novo	Bone Marrow Aspirate	Tyner	Male	Intermediate	247
13-00201	DNMT3A	SNV	de_novo	Bone Marrow Aspirate	Tyner	Male	Intermediate	247
13-00201	FLT3	ITD	de_novo	Bone Marrow Aspirate	Tyner	Male	Intermediate	247
13-00202	DNMT3A	SNV	de_novo	Bone Marrow Aspirate	Tyner	Male	Favorable	752
13-00202	IDH2	SNV	de_novo	Bone Marrow Aspirate	Tyner	Male	Favorable	752
13-00202	PTPN11	SNV	de_novo	Bone Marrow Aspirate	Tyner	Male	Favorable	752
13-00202	NPM1	Insertion	de_novo	Bone Marrow Aspirate	Tyner	Male	Favorable	752
13-00204	HUNK	SNV	de_novo	Bone Marrow Aspirate	Tyner	Female	Favorable	7
13-00204	SF3B1	SNV	de_novo	Bone Marrow Aspirate	Tyner	Female	Favorable	7
13-00204	FLT3	ITD	de_novo	Bone Marrow Aspirate	Tyner	Female	Favorable	7
13-00218	TET2	SNV	de_novo	Bone Marrow Aspirate	Tyner	Female	Favorable	1397
13-00218	PEAR1	SNV	de_novo	Bone Marrow Aspirate	Tyner	Female	Favorable	1397
13-00218	GPR156	SNV	de_novo	Bone Marrow Aspirate	Tyner	Female	Favorable	1397
13-00218	SDK1	SNV	de_novo	Bone Marrow Aspirate	Tyner	Female	Favorable	1397
13-00226	JAK2	SNV	secondary	Bone Marrow Aspirate	Tyner	Female	Favorable	1429
13-00226	MAP2	SNV	secondary	Bone Marrow Aspirate	Tyner	Female	Favorable	1429
13-00226	FLT3	SNV	secondary	Bone Marrow Aspirate	Tyner	Female	Favorable	1429
13-00232	WT1	SNV	de_novo	Bone Marrow Aspirate	Tyner	Female	Intermediate	1001
13-00237	TET2	SNV	secondary	Bone Marrow Aspirate	Tyner	Male	Adverse	176
13-00237	FLT3	SNV	secondary	Bone Marrow Aspirate	Tyner	Male	Adverse	176
13-00237	PTPN11	SNV	secondary	Bone Marrow Aspirate	Tyner	Male	Adverse	176
13-00245	CSF3R	SNV	de_novo	Bone Marrow Aspirate	Tyner	Male	Favorable	857
13-00250	IDH2	SNV	secondary	Peripheral Blood	Tyner	Male	Intermediate	356
13-00250	EZH2	SNV	secondary	Peripheral Blood	Tyner	Male	Intermediate	356
13-00262	FLT3	SNV	other	Peripheral Blood	Tyner	Female	Adverse	455
13-00262	NPM1	Insertion	other	Peripheral Blood	Tyner	Female	Adverse	455
13-00262	FLT3	ITD	other	Peripheral Blood	Tyner	Female	Adverse	455
13-00268	SRSF2	SNV	secondary	Peripheral Blood	Tyner	Male	Intermediate	113
13-00268	NRAS	SNV	secondary	Peripheral Blood	Tyner	Male	Intermediate	113
13-00270	NRAS	SNV	de_novo	Peripheral Blood	Tyner	Female	Favorable	151
13-00273	DNMT3A	SNV	de_novo	Peripheral Blood	Tyner	Female	Intermediate	221
13-00273	NPM1	Insertion	de_novo	Peripheral Blood	Tyner	Female	Intermediate	221
13-00281	JAK2	SNV	secondary	Peripheral Blood	Tyner	Female	Intermediate	189
13-00281	MPL	SNV	secondary	Peripheral Blood	Tyner	Female	Intermediate	189
13-00286	FLT3	ITD	de_novo	Bone Marrow Aspirate	Tyner	Male	Intermediate	1150
13-00286	NPM1	Insertion	de_novo	Bone Marrow Aspirate	Tyner	Male	Intermediate	1150
13-00294	IKZF1	SNV	relapse	Bone Marrow Aspirate	Tyner	Female	Intermediate	2661
13-00294	SF3B1	SNV	relapse	Bone Marrow Aspirate	Tyner	Female	Intermediate	2661
13-00331	FLT3	SNV	relapse	Bone Marrow Aspirate	Tyner	Female	Favorable	761
13-00331	IDH1	SNV	relapse	Bone Marrow Aspirate	Tyner	Female	Favorable	761
13-00331	NPM1	Insertion	relapse	Bone Marrow Aspirate	Tyner	Female	Favorable	761
13-00338	FLT3	SNV	relapse	Peripheral Blood	Tyner	Female	Favorable	2522
13-00342	MAP2	SNV	relapse	Bone Marrow Aspirate	Tyner	Male	Favorable	902
13-00346	DNMT3A	SNV	other	Peripheral Blood	Tyner	Female	Adverse	479
13-00346	FLT3	SNV	other	Peripheral Blood	Tyner	Female	Adverse	479
13-00346	FLT3	ITD	other	Peripheral Blood	Tyner	Female	Adverse	479
13-00353	MYO1A	SNV	other	Bone Marrow Aspirate	Tyner	Female	Intermediate	270
13-00353	CLCA2	SNV	other	Bone Marrow Aspirate	Tyner	Female	Intermediate	270
13-00354	SRSF2	SNV	de_novo	Peripheral Blood	Tyner	Male	Intermediate	330
13-00354	MYC	SNV	de_novo	Peripheral Blood	Tyner	Male	Intermediate	330
13-00354	DOCK4	SNV	de_novo	Peripheral Blood	Tyner	Male	Intermediate	330
13-00354	CHD4	SNV	de_novo	Peripheral Blood	Tyner	Male	Intermediate	330
13-00393	KDM5C	SNV	de_novo	Bone Marrow Aspirate	Tyner	Male	Adverse	1237
13-00393	YLPM1	SNV	de_novo	Bone Marrow Aspirate	Tyner	Male	Adverse	1237
13-00393	MED13	SNV	de_novo	Bone Marrow Aspirate	Tyner	Male	Adverse	1237
13-00393	IDH2	SNV	de_novo	Bone Marrow Aspirate	Tyner	Male	Adverse	1237
13-00393	EFCC1	SNV	de_novo	Bone Marrow Aspirate	Tyner	Male	Adverse	1237
13-00393	STAG2	SNV	de_novo	Bone Marrow Aspirate	Tyner	Male	Adverse	1237
13-00393	RUNX1	SNV	de_novo	Bone Marrow Aspirate	Tyner	Male	Adverse	1237
13-00396	TP53	SNV	de_novo	Bone Marrow Aspirate	Tyner	Male	Adverse	228
13-00406	FLT3	ITD	de_novo	Leukapheresis	Tyner	Male	Adverse	2
13-00409	FLT3	ITD	de_novo	Bone Marrow Aspirate	Tyner	Male	Intermediate	2
13-00417	FLT3	ITD	de_novo	Bone Marrow Aspirate	Tyner	Male	Intermediate	127
13-00417	SF3B1	SNV	de_novo	Bone Marrow Aspirate	Tyner	Male	Intermediate	127
13-00417	NPM1	Insertion	de_novo	Bone Marrow Aspirate	Tyner	Male	Intermediate	127
13-00420	PHF6	SNV	other	Peripheral Blood	Tyner	Male	Adverse	383
13-00420	ADCY8	SNV	other	Peripheral Blood	Tyner	Male	Adverse	383
13-00420	CYP4A11	SNV	other	Peripheral Blood	Tyner	Male	Adverse	383
13-00420	DNMT3A	SNV	other	Peripheral Blood	Tyner	Male	Adverse	383
13-00420	RIMS1	SNV	other	Peripheral Blood	Tyner	Male	Adverse	383
13-00420	PDS5B	SNV	other	Peripheral Blood	Tyner	Male	Adverse	383
13-00420	TENM2	SNV	other	Peripheral Blood	Tyner	Male	Adverse	383
13-00420	IDH1	SNV	other	Peripheral Blood	Tyner	Male	Adverse	383
13-00420	NRAS	SNV	other	Peripheral Blood	Tyner	Male	Adverse	383
13-00420	XKR4	SNV	other	Peripheral Blood	Tyner	Male	Adverse	383
13-00424	NBEAL2	SNV	de_novo	Peripheral Blood	Tyner	Male	Adverse	23
13-00424	U2AF1	SNV	de_novo	Peripheral Blood	Tyner	Male	Adverse	23
13-00424	EZH2	SNV	de_novo	Peripheral Blood	Tyner	Male	Adverse	23
13-00424	PCDH1	SNV	de_novo	Peripheral Blood	Tyner	Male	Adverse	23
13-00424	IKZF1	SNV	de_novo	Peripheral Blood	Tyner	Male	Adverse	23
13-00424	DNMT3A	SNV	de_novo	Peripheral Blood	Tyner	Male	Adverse	23
13-00424	MPL	SNV	de_novo	Peripheral Blood	Tyner	Male	Adverse	23
13-00425	FLT3	SNV	de_novo	Peripheral Blood	Tyner	Female	Intermediate	486
13-00450	SF3B1	SNV	relapse	Peripheral Blood	Tyner	Female	Favorable	124
13-00450	EP300	SNV	relapse	Peripheral Blood	Tyner	Female	Favorable	124
13-00450	PLCE1	SNV	relapse	Peripheral Blood	Tyner	Female	Favorable	124
13-00450	KCNJ6	SNV	relapse	Peripheral Blood	Tyner	Female	Favorable	124
13-00450	NPM1	Insertion	relapse	Peripheral Blood	Tyner	Female	Favorable	124
13-00450	FLT3	ITD	relapse	Peripheral Blood	Tyner	Female	Favorable	124
13-00454	KRAS	SNV	de_novo	Peripheral Blood	Tyner	Female	Favorable	NA
13-00468	SPEG	SNV	other	Bone Marrow Aspirate	Tyner	Male	Adverse	370
13-00468	CSF3R	SNV	other	Bone Marrow Aspirate	Tyner	Male	Adverse	370
13-00468	FILIP1	SNV	other	Bone Marrow Aspirate	Tyner	Male	Adverse	370
13-00493	NBEAL2	SNV	other	Peripheral Blood	Tyner	Male	Intermediate	568
13-00493	DNMT3A	SNV	other	Peripheral Blood	Tyner	Male	Intermediate	568
13-00493	CCND3	SNV	other	Peripheral Blood	Tyner	Male	Intermediate	568
13-00493	NPM1	Insertion	other	Peripheral Blood	Tyner	Male	Intermediate	568
13-00493	FLT3	ITD	other	Peripheral Blood	Tyner	Male	Intermediate	568
13-00493	SLC4A2	SNV	other	Peripheral Blood	Tyner	Male	Intermediate	568
13-00500	BRCC3	SNV	other	Bone Marrow Aspirate	Tyner	Male	Intermediate	156
13-00500	SLAIN1	SNV	other	Bone Marrow Aspirate	Tyner	Male	Intermediate	156
13-00500	RUNX1	SNV	other	Bone Marrow Aspirate	Tyner	Male	Intermediate	156
13-00500	SLC4A2	SNV	other	Bone Marrow Aspirate	Tyner	Male	Intermediate	156
13-00515	FLT3	ITD	secondary	Peripheral Blood	Tyner	Male	Adverse	658
13-00522	DNMT3A	SNV	secondary	Bone Marrow Aspirate	Tyner	Female	Adverse	339
13-00522	CTCF	SNV	secondary	Bone Marrow Aspirate	Tyner	Female	Adverse	339
13-00532	DOCK6	SNV	other	Peripheral Blood	Tyner	Male	Intermediate	537
13-00532	FLT3	SNV	other	Peripheral Blood	Tyner	Male	Intermediate	537
13-00532	FLT3	ITD	other	Peripheral Blood	Tyner	Male	Intermediate	537
13-00535	NPM1	Insertion	de_novo	Peripheral Blood	Tyner	Female	Favorable	259
13-00535	WT1	SNV	de_novo	Peripheral Blood	Tyner	Female	Favorable	259
13-00535	CTCF	SNV	de_novo	Peripheral Blood	Tyner	Female	Favorable	259
13-00537	CEBPA	SNV	other	Bone Marrow Aspirate	Tyner	Female	Intermediate	2513
13-00540	FLNB	SNV	de_novo	Peripheral Blood	Tyner	Male	Favorable	NA
13-00540	DNMT3A	SNV	de_novo	Peripheral Blood	Tyner	Male	Favorable	NA
13-00540	NRXN3	SNV	de_novo	Peripheral Blood	Tyner	Male	Favorable	NA
13-00540	ARID2	SNV	de_novo	Peripheral Blood	Tyner	Male	Favorable	NA
13-00540	MYOM3	SNV	de_novo	Peripheral Blood	Tyner	Male	Favorable	NA
13-00545	GRIK2	SNV	other	Peripheral Blood	Tyner	Male	Adverse	555
13-00545	PTPN11	SNV	other	Peripheral Blood	Tyner	Male	Adverse	555
13-00551	PTPN11	SNV	other	Peripheral Blood	Tyner	Male	Intermediate	1487
13-00551	PTPN11	SNV	other	Peripheral Blood	Tyner	Male	Intermediate	1487
13-00552	BRINP3	SNV	other	Peripheral Blood	Tyner	Male	Adverse	415
13-00552	ETV6	SNV	other	Peripheral Blood	Tyner	Male	Adverse	415
13-00552	U2AF1	SNV	other	Peripheral Blood	Tyner	Male	Adverse	415
13-00552	PDGFRB	SNV	other	Peripheral Blood	Tyner	Male	Adverse	415
13-00552	KRAS	SNV	other	Peripheral Blood	Tyner	Male	Adverse	415
13-00552	PTPN11	SNV	other	Peripheral Blood	Tyner	Male	Adverse	415
13-00554	FOLR4	SNV	other	Bone Marrow Aspirate	Tyner	Male	Adverse	584
13-00557	SPEG	SNV	other	Bone Marrow Aspirate	Tyner	Male	Adverse	370
13-00557	CSF3R	SNV	other	Bone Marrow Aspirate	Tyner	Male	Adverse	370
13-00557	FILIP1	SNV	other	Bone Marrow Aspirate	Tyner	Male	Adverse	370
13-00563	SF3B1	SNV	de_novo	Peripheral Blood	Tyner	Female	Adverse	1021
13-00563	SSC5D	SNV	de_novo	Peripheral Blood	Tyner	Female	Adverse	1021
13-00563	CNTNAP3B	SNV	de_novo	Peripheral Blood	Tyner	Female	Adverse	1021
13-00563	RUNX1	SNV	de_novo	Peripheral Blood	Tyner	Female	Adverse	1021
13-00563	FLT3	ITD	de_novo	Peripheral Blood	Tyner	Female	Adverse	1021
13-00572	SUZ12	SNV	other	Peripheral Blood	Tyner	Male	Adverse	169
13-00572	TP53	SNV	other	Peripheral Blood	Tyner	Male	Adverse	169
13-00572	STAG2	SNV	other	Peripheral Blood	Tyner	Male	Adverse	169
13-00573	TP53	SNV	other	Peripheral Blood	Tyner	Male	Intermediate	333
13-00573	U2AF1	SNV	other	Peripheral Blood	Tyner	Male	Intermediate	333
13-00573	SETBP1	SNV	other	Peripheral Blood	Tyner	Male	Intermediate	333
13-00578	THRAP3	SNV	other	Peripheral Blood	Tyner	Female	Adverse	568
13-00578	FLT3	ITD	other	Peripheral Blood	Tyner	Female	Adverse	568
13-00578	SSC5D	SNV	other	Peripheral Blood	Tyner	Female	Adverse	568
13-00593	FLT3	ITD	secondary	Bone Marrow Aspirate	Tyner	Male	Adverse	658
13-00600	CAMK1G	SNV	secondary	Peripheral Blood	Tyner	Male	Intermediate	242
13-00600	RP11-1220K2.2	SNV	secondary	Peripheral Blood	Tyner	Male	Intermediate	242
13-00601	CSMD2	SNV	other	Bone Marrow Aspirate	Tyner	Male	Intermediate	116
13-00601	EZH2	SNV	other	Bone Marrow Aspirate	Tyner	Male	Intermediate	116
13-00601	FOLR4	SNV	other	Bone Marrow Aspirate	Tyner	Male	Intermediate	116
13-00601	U2AF1	SNV	other	Bone Marrow Aspirate	Tyner	Male	Intermediate	116
13-00601	POLQ	SNV	other	Bone Marrow Aspirate	Tyner	Male	Intermediate	116
13-00601	BMP2K	SNV	other	Bone Marrow Aspirate	Tyner	Male	Intermediate	116
13-00602	TSHZ2	SNV	de_novo	Peripheral Blood	Tyner	Male	Adverse	1433
13-00602	SERPINI1	SNV	de_novo	Peripheral Blood	Tyner	Male	Adverse	1433
13-00602	FER1L6	SNV	de_novo	Peripheral Blood	Tyner	Male	Adverse	1433
13-00602	TET2	SNV	de_novo	Peripheral Blood	Tyner	Male	Adverse	1433
13-00602	EZH2	SNV	de_novo	Peripheral Blood	Tyner	Male	Adverse	1433
13-00615	NAV3	SNV	de_novo	Bone Marrow Aspirate	Tyner	Female	Favorable	239
13-00615	NRAS	SNV	de_novo	Bone Marrow Aspirate	Tyner	Female	Favorable	239
13-00615	NRAS	SNV	de_novo	Bone Marrow Aspirate	Tyner	Female	Favorable	239
13-00619	DNMT3A	SNV	other	Peripheral Blood	Tyner	Female	Favorable	934
13-00619	FLT3	ITD	other	Peripheral Blood	Tyner	Female	Favorable	934
13-00619	NPM1	Insertion	other	Peripheral Blood	Tyner	Female	Favorable	934
13-00622	SF3B1	SNV	other	Bone Marrow Aspirate	Tyner	Female	Adverse	123
13-00622	NRAS	SNV	other	Bone Marrow Aspirate	Tyner	Female	Adverse	123
13-00622	KDM5B	SNV	other	Bone Marrow Aspirate	Tyner	Female	Adverse	123
13-00625	RUNX1	SNV	de_novo	Bone Marrow Aspirate	Tyner	Male	Adverse	605
13-00625	CSF3R	SNV	de_novo	Bone Marrow Aspirate	Tyner	Male	Adverse	605
13-00625	CTCF	SNV	de_novo	Bone Marrow Aspirate	Tyner	Male	Adverse	605
13-00654	PXDNL	SNV	other	Bone Marrow Aspirate	Tyner	Male	Intermediate	979
13-00654	TMC3	SNV	other	Bone Marrow Aspirate	Tyner	Male	Intermediate	979
13-00654	CCDC141	SNV	other	Bone Marrow Aspirate	Tyner	Male	Intermediate	979
13-00654	PTPN11	SNV	other	Bone Marrow Aspirate	Tyner	Male	Intermediate	979
13-00654	FLT3	SNV	other	Bone Marrow Aspirate	Tyner	Male	Intermediate	979
13-00655	CCDC141	SNV	other	Peripheral Blood	Tyner	Male	Intermediate	979
13-00655	PXDNL	SNV	other	Peripheral Blood	Tyner	Male	Intermediate	979
13-00655	TMC3	SNV	other	Peripheral Blood	Tyner	Male	Intermediate	979
13-00658	NPM1	Insertion	de_novo	Bone Marrow Aspirate	Tyner	Male	Favorable	201
13-00659	NRAS	SNV	de_novo	Bone Marrow Aspirate	Tyner	Male	Intermediate	386
13-00659	XKR4	SNV	de_novo	Bone Marrow Aspirate	Tyner	Male	Intermediate	386
14-00004	IDH2	SNV	de_novo	Peripheral Blood	Tyner	Male	Intermediate	217
14-00004	NPM1	Insertion	de_novo	Peripheral Blood	Tyner	Male	Intermediate	217
14-00004	FLT3	ITD	de_novo	Peripheral Blood	Tyner	Male	Intermediate	217
14-00012	TMC3	SNV	de_novo	Peripheral Blood	Tyner	Male	Favorable	33
14-00012	NPM1	Insertion	de_novo	Peripheral Blood	Tyner	Male	Favorable	33
14-00012	FLT3	SNV	de_novo	Peripheral Blood	Tyner	Male	Favorable	33
14-00015	STAG1	SNV	relapse	Bone Marrow Aspirate	Tyner	Female	Intermediate	270
14-00015	CLCA2	SNV	relapse	Bone Marrow Aspirate	Tyner	Female	Intermediate	270
14-00015	MYO1A	SNV	relapse	Bone Marrow Aspirate	Tyner	Female	Intermediate	270
14-00021	KRAS	SNV	secondary	Peripheral Blood	Tyner	Male	Intermediate	357
14-00021	U2AF1	SNV	secondary	Peripheral Blood	Tyner	Male	Intermediate	357
14-00026	ARHGEF10L	SNV	secondary	Peripheral Blood	Tyner	Male	Intermediate	NA
14-00026	COL19A1	SNV	secondary	Peripheral Blood	Tyner	Male	Intermediate	NA
14-00026	KRAS	SNV	secondary	Peripheral Blood	Tyner	Male	Intermediate	NA
14-00026	NBEAL2	SNV	secondary	Peripheral Blood	Tyner	Male	Intermediate	NA
14-00034	SMC1A	SNV	de_novo	Bone Marrow Aspirate	Tyner	Male	Favorable	906
14-00034	NLRP1	SNV	de_novo	Bone Marrow Aspirate	Tyner	Male	Favorable	906
14-00034	GATA2	SNV	de_novo	Bone Marrow Aspirate	Tyner	Male	Favorable	906
14-00041	JAK2	SNV	de_novo	Peripheral Blood	Tyner	Female	Adverse	952
14-00041	IDH2	SNV	de_novo	Peripheral Blood	Tyner	Female	Adverse	952
14-00041	NALCN	SNV	de_novo	Peripheral Blood	Tyner	Female	Adverse	952
14-00045	FLT3	ITD	relapse	Peripheral Blood	Tyner	Female	Adverse	582
14-00052	FLNB	SNV	de_novo	Bone Marrow Aspirate	Tyner	Male	Adverse	262
14-00052	PTPN11	SNV	de_novo	Bone Marrow Aspirate	Tyner	Male	Adverse	262
14-00052	ATM	SNV	de_novo	Bone Marrow Aspirate	Tyner	Male	Adverse	262
14-00052	SRCAP	SNV	de_novo	Bone Marrow Aspirate	Tyner	Male	Adverse	262
14-00052	ZFP42	SNV	de_novo	Bone Marrow Aspirate	Tyner	Male	Adverse	262
14-00060	BRWD3	SNV	other	Peripheral Blood	Tyner	Male	Adverse	299
14-00060	SRSF2	SNV	other	Peripheral Blood	Tyner	Male	Adverse	299
14-00060	A1CF	SNV	other	Peripheral Blood	Tyner	Male	Adverse	299
14-00060	TENM2	SNV	other	Peripheral Blood	Tyner	Male	Adverse	299
14-00060	PXDNL	SNV	other	Peripheral Blood	Tyner	Male	Adverse	299
14-00063	TP53	SNV	de_novo	Peripheral Blood	Tyner	Female	Adverse	10
14-00063	TP53	SNV	de_novo	Peripheral Blood	Tyner	Female	Adverse	10
14-00064	NRAS	SNV	other	Bone Marrow Aspirate	Tyner	Male	Intermediate	357
14-00066	U2AF1	SNV	other	Bone Marrow Aspirate	Tyner	Male	Intermediate	567
14-00067	TP53	SNV	other	Bone Marrow Aspirate	Tyner	Female	Adverse	689
14-00078	STAG2	SNV	de_novo	Bone Marrow Aspirate	Tyner	Male	Intermediate	713
14-00078	HIST1H1C	SNV	de_novo	Bone Marrow Aspirate	Tyner	Male	Intermediate	713
14-00081	NF1	SNV	de_novo	Bone Marrow Aspirate	Tyner	Female	Adverse	NA
14-00081	TP53	SNV	de_novo	Bone Marrow Aspirate	Tyner	Female	Adverse	NA
14-00081	CADPS	SNV	de_novo	Bone Marrow Aspirate	Tyner	Female	Adverse	NA
14-00081	SORCS2	SNV	de_novo	Bone Marrow Aspirate	Tyner	Female	Adverse	NA
14-00081	FAM47A	SNV	de_novo	Bone Marrow Aspirate	Tyner	Female	Adverse	NA
14-00083	DSCAM	SNV	other	Bone Marrow Aspirate	Tyner	Male	Favorable	NA
14-00083	DNMT3A	SNV	other	Bone Marrow Aspirate	Tyner	Male	Favorable	NA
14-00083	CPT1A	SNV	other	Bone Marrow Aspirate	Tyner	Male	Favorable	NA
14-00083	NRAS	SNV	other	Bone Marrow Aspirate	Tyner	Male	Favorable	NA
14-00083	PAPPA2	SNV	other	Bone Marrow Aspirate	Tyner	Male	Favorable	NA
14-00083	IDH1	SNV	other	Bone Marrow Aspirate	Tyner	Male	Favorable	NA
14-00083	NPM1	Insertion	other	Bone Marrow Aspirate	Tyner	Male	Favorable	NA
14-00092	DGKI	SNV	de_novo	Bone Marrow Aspirate	Tyner	Female	Favorable	566
14-00092	NPM1	Insertion	de_novo	Bone Marrow Aspirate	Tyner	Female	Favorable	566
14-00092	GJA8	SNV	de_novo	Bone Marrow Aspirate	Tyner	Female	Favorable	566
14-00096	MYO1A	SNV	de_novo	Peripheral Blood	Tyner	Male	Adverse	198
14-00111	SRSF2	SNV	relapse	Bone Marrow Aspirate	Tyner	Male	Intermediate	1278
14-00111	DDX41	SNV	relapse	Bone Marrow Aspirate	Tyner	Male	Intermediate	1278
14-00126	STAG2	SNV	de_novo	Peripheral Blood	Tyner	Male	Intermediate	0
14-00126	EYS	SNV	de_novo	Peripheral Blood	Tyner	Male	Intermediate	0
14-00127	NRAS	SNV	other	Peripheral Blood	Tyner	Male	Adverse	207
14-00134	FLT3	ITD	relapse	Bone Marrow Aspirate	Tyner	Female	Intermediate	168
14-00134	MTA2	SNV	relapse	Bone Marrow Aspirate	Tyner	Female	Intermediate	168
14-00134	NPM1	Insertion	relapse	Bone Marrow Aspirate	Tyner	Female	Intermediate	168
14-00141	BCOR	SNV	de_novo	Peripheral Blood	Tyner	Male	Intermediate	357
14-00141	DNMT3A	SNV	de_novo	Peripheral Blood	Tyner	Male	Intermediate	357
14-00141	HIST1H1C	SNV	de_novo	Peripheral Blood	Tyner	Male	Intermediate	357
14-00141	FLT3	ITD	de_novo	Peripheral Blood	Tyner	Male	Intermediate	357
14-00150	STAG2	SNV	secondary	Peripheral Blood	Tyner	Male	Intermediate	71
14-00150	SRSF2	SNV	secondary	Peripheral Blood	Tyner	Male	Intermediate	71
14-00171	COL19A1	SNV	secondary	Bone Marrow Aspirate	Tyner	Male	Adverse	431
14-00180	SRSF2	SNV	relapse	Bone Marrow Aspirate	Tyner	Male	Favorable	622
14-00180	IDH1	SNV	relapse	Bone Marrow Aspirate	Tyner	Male	Favorable	622
14-00180	POLQ	SNV	relapse	Bone Marrow Aspirate	Tyner	Male	Favorable	622
14-00180	NPM1	Insertion	relapse	Bone Marrow Aspirate	Tyner	Male	Favorable	622
14-00184	FLT3	SNV	other	Peripheral Blood	Tyner	Male	Intermediate	690
14-00193	NRAS	SNV	de_novo	Peripheral Blood	Tyner	Male	Favorable	421
14-00193	FLT3	SNV	de_novo	Peripheral Blood	Tyner	Male	Favorable	421
14-00212	ATM	SNV	other	Peripheral Blood	Tyner	Female	Intermediate	-1
14-00212	CBL	SNV	other	Peripheral Blood	Tyner	Female	Intermediate	-1
14-00212	SUZ12	SNV	other	Peripheral Blood	Tyner	Female	Intermediate	-1
14-00228	NPM1	Insertion	de_novo	Bone Marrow Aspirate	Tyner	Female	Favorable	788
14-00240	TP53	SNV	de_novo	Peripheral Blood	Tyner	Female	Adverse	37
14-00240	SRSF2	SNV	de_novo	Peripheral Blood	Tyner	Female	Adverse	37
14-00244	ARHGEF10L	SNV	secondary	Bone Marrow Aspirate	Tyner	Male	Adverse	NA
14-00244	KRAS	SNV	secondary	Bone Marrow Aspirate	Tyner	Male	Adverse	NA
14-00244	COL19A1	SNV	secondary	Bone Marrow Aspirate	Tyner	Male	Adverse	NA
14-00244	CACNA1B	SNV	secondary	Bone Marrow Aspirate	Tyner	Male	Adverse	NA
14-00253	DOCK4	SNV	de_novo	Peripheral Blood	Tyner	Male	Adverse	283
14-00253	SRSF2	SNV	de_novo	Peripheral Blood	Tyner	Male	Adverse	283
14-00253	IDH1	SNV	de_novo	Peripheral Blood	Tyner	Male	Adverse	283
14-00259	PCDH1	SNV	de_novo	Bone Marrow Aspirate	Tyner	Female	Intermediate	439
14-00259	NPM1	Insertion	de_novo	Bone Marrow Aspirate	Tyner	Female	Intermediate	439
14-00268	CD44	SNV	other	Bone Marrow Aspirate	Tyner	Male	Adverse	795
14-00268	CNTN6	SNV	other	Bone Marrow Aspirate	Tyner	Male	Adverse	795
14-00268	U2AF1	SNV	other	Bone Marrow Aspirate	Tyner	Male	Adverse	795
14-00270	CHD4	SNV	other	Bone Marrow Aspirate	Tyner	Female	Intermediate	NA
14-00270	SMOC2	SNV	other	Bone Marrow Aspirate	Tyner	Female	Intermediate	NA
14-00270	U2AF1	SNV	other	Bone Marrow Aspirate	Tyner	Female	Intermediate	NA
14-00270	FLT3	ITD	other	Bone Marrow Aspirate	Tyner	Female	Intermediate	NA
14-00272	CSF3R	SNV	de_novo	Bone Marrow Aspirate	Tyner	Female	Favorable	833
14-00272	JAK3	SNV	de_novo	Bone Marrow Aspirate	Tyner	Female	Favorable	833
14-00273	JAK3	SNV	de_novo	Peripheral Blood	Tyner	Female	Intermediate	833
14-00273	CSF3R	SNV	de_novo	Peripheral Blood	Tyner	Female	Intermediate	833
14-00289	HERC1	SNV	other	Bone Marrow Aspirate	Tyner	Male	Adverse	318
14-00289	NAV3	SNV	other	Bone Marrow Aspirate	Tyner	Male	Adverse	318
14-00311	TP53	SNV	other	Peripheral Blood	Tyner	Female	Adverse	17
14-00311	U2AF1	SNV	other	Peripheral Blood	Tyner	Female	Adverse	17
14-00329	FOXP1	SNV	de_novo	Peripheral Blood	Tyner	Female	Adverse	323
14-00329	U2AF1	SNV	de_novo	Peripheral Blood	Tyner	Female	Adverse	323
14-00329	TENM2	SNV	de_novo	Peripheral Blood	Tyner	Female	Adverse	323
14-00329	BRWD3	SNV	de_novo	Peripheral Blood	Tyner	Female	Adverse	323
14-00329	SSC5D	SNV	de_novo	Peripheral Blood	Tyner	Female	Adverse	323
14-00329	FLT3	ITD	de_novo	Peripheral Blood	Tyner	Female	Adverse	323
14-00331	NRAS	SNV	de_novo	Peripheral Blood	Tyner	Male	Favorable	NA
14-00331	NPM1	Insertion	de_novo	Peripheral Blood	Tyner	Male	Favorable	NA
14-00334	FLT3	ITD	relapse	Bone Marrow Aspirate	Tyner	Female	Intermediate	1463
14-00335	TP53	SNV	secondary	Peripheral Blood	Tyner	Female	Adverse	263
14-00335	PHF6	SNV	secondary	Peripheral Blood	Tyner	Female	Adverse	263
14-00335	TP53	SNV	secondary	Peripheral Blood	Tyner	Female	Adverse	263
14-00335	BRINP3	SNV	secondary	Peripheral Blood	Tyner	Female	Adverse	263
14-00359	FREM1	SNV	de_novo	Peripheral Blood	Tyner	Male	Favorable	761
14-00359	DGKI	SNV	de_novo	Peripheral Blood	Tyner	Male	Favorable	761
14-00359	RANBP17	SNV	de_novo	Peripheral Blood	Tyner	Male	Favorable	761
14-00369	RUNX1	SNV	secondary	Bone Marrow Aspirate	Tyner	Male	Intermediate	39
14-00369	IDH1	SNV	secondary	Bone Marrow Aspirate	Tyner	Male	Intermediate	39
14-00369	SI	SNV	secondary	Bone Marrow Aspirate	Tyner	Male	Intermediate	39
14-00369	MTA2	SNV	secondary	Bone Marrow Aspirate	Tyner	Male	Intermediate	39
14-00376	IDH1	SNV	other	Bone Marrow Aspirate	Tyner	Male	Intermediate	714
14-00376	DNMT3A	SNV	other	Bone Marrow Aspirate	Tyner	Male	Intermediate	714
14-00376	FBLN2	SNV	other	Bone Marrow Aspirate	Tyner	Male	Intermediate	714
14-00376	TET2	SNV	other	Bone Marrow Aspirate	Tyner	Male	Intermediate	714
14-00395	FLT3	ITD	other	Peripheral Blood	Tyner	Female	Intermediate	1463
14-00395	NPM1	Insertion	other	Peripheral Blood	Tyner	Female	Intermediate	1463
14-00401	MYH14	SNV	secondary	Bone Marrow Aspirate	Tyner	Female	Adverse	970
14-00401	DNMT3A	SNV	secondary	Bone Marrow Aspirate	Tyner	Female	Adverse	970
14-00401	CADPS	SNV	secondary	Bone Marrow Aspirate	Tyner	Female	Adverse	970
14-00401	ROS1	SNV	secondary	Bone Marrow Aspirate	Tyner	Female	Adverse	970
14-00401	SLC34A1	SNV	secondary	Bone Marrow Aspirate	Tyner	Female	Adverse	970
14-00401	IDH2	SNV	secondary	Bone Marrow Aspirate	Tyner	Female	Adverse	970
14-00401	HUWE1	SNV	secondary	Bone Marrow Aspirate	Tyner	Female	Adverse	970
14-00404	WDFY4	SNV	de_novo	Bone Marrow Aspirate	Tyner	Male	Adverse	317
14-00423	SRCAP	SNV	de_novo	Peripheral Blood	Tyner	Female	Favorable	795
14-00423	GRIN2A	SNV	de_novo	Peripheral Blood	Tyner	Female	Favorable	795
14-00423	EFCC1	SNV	de_novo	Peripheral Blood	Tyner	Female	Favorable	795
14-00423	FLT3	SNV	de_novo	Peripheral Blood	Tyner	Female	Favorable	795
14-00425	FLT3	ITD	de_novo	Bone Marrow Aspirate	Tyner	Female	Favorable	461
14-00430	SRSF2	SNV	de_novo	Bone Marrow Aspirate	Tyner	Female	Adverse	80
14-00430	NEBL	SNV	de_novo	Bone Marrow Aspirate	Tyner	Female	Adverse	80
14-00430	IGF2BP3	SNV	de_novo	Bone Marrow Aspirate	Tyner	Female	Adverse	80
14-00430	RUNX1	SNV	de_novo	Bone Marrow Aspirate	Tyner	Female	Adverse	80
14-00430	IDH2	SNV	de_novo	Bone Marrow Aspirate	Tyner	Female	Adverse	80
14-00434	C6	SNV	de_novo	Bone Marrow Aspirate	Tyner	Female	Intermediate	0
14-00434	EPHA7	SNV	de_novo	Bone Marrow Aspirate	Tyner	Female	Intermediate	0
14-00434	CACNA2D3	SNV	de_novo	Bone Marrow Aspirate	Tyner	Female	Intermediate	0
14-00448	GNAI2	SNV	other	Peripheral Blood	Tyner	Female	Intermediate	161
14-00448	IDH1	SNV	other	Peripheral Blood	Tyner	Female	Intermediate	161
14-00449	DGKI	SNV	other	Bone Marrow Aspirate	Tyner	Female	Intermediate	161
14-00449	GNAI2	SNV	other	Bone Marrow Aspirate	Tyner	Female	Intermediate	161
14-00449	IDH1	SNV	other	Bone Marrow Aspirate	Tyner	Female	Intermediate	161
14-00451	NF1	SNV	secondary	Bone Marrow Aspirate	Tyner	Male	Adverse	182
14-00454	TET2	SNV	other	Peripheral Blood	Tyner	Male	Adverse	395
14-00454	IDH2	SNV	other	Peripheral Blood	Tyner	Male	Adverse	395
14-00454	MEGF10	SNV	other	Peripheral Blood	Tyner	Male	Adverse	395
14-00458	RIT1	SNV	other	Bone Marrow Aspirate	Tyner	Male	Intermediate	286
14-00458	TRPM1	SNV	other	Bone Marrow Aspirate	Tyner	Male	Intermediate	286
14-00458	FAM135B	SNV	other	Bone Marrow Aspirate	Tyner	Male	Intermediate	286
14-00473	SLC34A1	SNV	de_novo	Peripheral Blood	Tyner	Female	Adverse	167
14-00473	TP53	SNV	de_novo	Peripheral Blood	Tyner	Female	Adverse	167
14-00473	TP53	SNV	de_novo	Peripheral Blood	Tyner	Female	Adverse	167
14-00473	HUWE1	SNV	de_novo	Peripheral Blood	Tyner	Female	Adverse	167
14-00473	PLXNA4	SNV	de_novo	Peripheral Blood	Tyner	Female	Adverse	167
14-00473	GJA8	SNV	de_novo	Peripheral Blood	Tyner	Female	Adverse	167
14-00473	NRAS	SNV	de_novo	Peripheral Blood	Tyner	Female	Adverse	167
14-00476	FLT3	ITD	de_novo	Bone Marrow Aspirate	Tyner	Male	Intermediate	228
14-00477	FLT3	ITD	de_novo	Peripheral Blood	Tyner	Male	Adverse	228
14-00484	CHD4	SNV	other	Bone Marrow Aspirate	Tyner	Male	Adverse	121
14-00484	RUNX1	SNV	other	Bone Marrow Aspirate	Tyner	Male	Adverse	121
14-00487	DNMT3A	SNV	de_novo	Bone Marrow Aspirate	Tyner	Female	Intermediate	342
14-00487	ENTPD1	SNV	de_novo	Bone Marrow Aspirate	Tyner	Female	Intermediate	342
14-00487	GRIN2B	SNV	de_novo	Bone Marrow Aspirate	Tyner	Female	Intermediate	342
14-00487	IDH2	SNV	de_novo	Bone Marrow Aspirate	Tyner	Female	Intermediate	342
14-00487	HIST1H3C	SNV	de_novo	Bone Marrow Aspirate	Tyner	Female	Intermediate	342
14-00488	DNMT3A	SNV	de_novo	Peripheral Blood	Tyner	Female	Intermediate	342
14-00488	ENTPD1	SNV	de_novo	Peripheral Blood	Tyner	Female	Intermediate	342
14-00488	IDH2	SNV	de_novo	Peripheral Blood	Tyner	Female	Intermediate	342
14-00488	HIST1H3C	SNV	de_novo	Peripheral Blood	Tyner	Female	Intermediate	342
14-00488	GRIN2B	SNV	de_novo	Peripheral Blood	Tyner	Female	Intermediate	342
14-00488	FLT3	ITD	de_novo	Peripheral Blood	Tyner	Female	Intermediate	342
14-00495	NBEAL2	SNV	other	Peripheral Blood	Tyner	Male	Intermediate	568
14-00495	FLT3	ITD	other	Peripheral Blood	Tyner	Male	Intermediate	568
14-00495	DNMT3A	SNV	other	Peripheral Blood	Tyner	Male	Intermediate	568
14-00495	CCND3	SNV	other	Peripheral Blood	Tyner	Male	Intermediate	568
14-00495	NPM1	Insertion	other	Peripheral Blood	Tyner	Male	Intermediate	568
14-00495	NPM1	SNV	other	Peripheral Blood	Tyner	Male	Intermediate	568
14-00496	LRRC15	SNV	de_novo	Peripheral Blood	Tyner	Male	Favorable	NA
14-00496	NRAS	SNV	de_novo	Peripheral Blood	Tyner	Male	Favorable	NA
14-00496	RAD21	SNV	de_novo	Peripheral Blood	Tyner	Male	Favorable	NA
14-00496	DNMT3A	SNV	de_novo	Peripheral Blood	Tyner	Male	Favorable	NA
14-00496	NPM1	Insertion	de_novo	Peripheral Blood	Tyner	Male	Favorable	NA
14-00498	CTNND2	SNV	secondary	Peripheral Blood	Tyner	Female	Adverse	81
14-00498	PKD1L2	SNV	secondary	Peripheral Blood	Tyner	Female	Adverse	81
14-00498	KRAS	SNV	secondary	Peripheral Blood	Tyner	Female	Adverse	81
14-00498	U2AF1	SNV	secondary	Peripheral Blood	Tyner	Female	Adverse	81
14-00499	GATA2	SNV	de_novo	Bone Marrow Aspirate	Tyner	Male	Adverse	385
14-00499	NRAS	SNV	de_novo	Bone Marrow Aspirate	Tyner	Male	Adverse	385
14-00499	RUNX1	SNV	de_novo	Bone Marrow Aspirate	Tyner	Male	Adverse	385
14-00499	LPPR4	SNV	de_novo	Bone Marrow Aspirate	Tyner	Male	Adverse	385
14-00499	THSD7B	SNV	de_novo	Bone Marrow Aspirate	Tyner	Male	Adverse	385
14-00502	ASXL1	SNV	de_novo	Bone Marrow Aspirate	Tyner	Male	Intermediate	NA
14-00502	BRINP3	SNV	de_novo	Bone Marrow Aspirate	Tyner	Male	Intermediate	NA
14-00504	PLXNA4	SNV	de_novo	Bone Marrow Aspirate	Tyner	Male	Adverse	1226
14-00504	ARHGEF10L	SNV	de_novo	Bone Marrow Aspirate	Tyner	Male	Adverse	1226
14-00514	ZRSR2	SNV	secondary	Peripheral Blood	Tyner	Male	Intermediate	53
14-00514	RUNX1	SNV	secondary	Peripheral Blood	Tyner	Male	Intermediate	53
14-00514	SMC3	SNV	secondary	Peripheral Blood	Tyner	Male	Intermediate	53
14-00527	SRSF2	SNV	relapse	Peripheral Blood	Tyner	Male	Intermediate	534
14-00527	NRAS	SNV	relapse	Peripheral Blood	Tyner	Male	Intermediate	534
14-00527	CNTN4	SNV	relapse	Peripheral Blood	Tyner	Male	Intermediate	534
14-00527	KPNB1	SNV	relapse	Peripheral Blood	Tyner	Male	Intermediate	534
14-00527	PTPRT	SNV	relapse	Peripheral Blood	Tyner	Male	Intermediate	534
14-00527	IDH1	SNV	relapse	Peripheral Blood	Tyner	Male	Intermediate	534
14-00527	MAP2	SNV	relapse	Peripheral Blood	Tyner	Male	Intermediate	534
14-00536	TP53	SNV	other	Bone Marrow Aspirate	Tyner	Female	Adverse	344
14-00536	IDH1	SNV	other	Bone Marrow Aspirate	Tyner	Female	Adverse	344
14-00536	TP53	SNV	other	Bone Marrow Aspirate	Tyner	Female	Adverse	344
14-00536	DNMT3A	SNV	other	Bone Marrow Aspirate	Tyner	Female	Adverse	344
14-00536	KAT2A	SNV	other	Bone Marrow Aspirate	Tyner	Female	Adverse	344
14-00537	KRAS	SNV	de_novo	Peripheral Blood	Tyner	Male	Intermediate	74
14-00542	WT1	SNV	de_novo	Peripheral Blood	Tyner	Female	Favorable	250
14-00542	PTPN11	SNV	de_novo	Peripheral Blood	Tyner	Female	Favorable	250
14-00542	CTNND2	SNV	de_novo	Peripheral Blood	Tyner	Female	Favorable	250
14-00542	NF1	SNV	de_novo	Peripheral Blood	Tyner	Female	Favorable	250
14-00542	NF1	SNV	de_novo	Peripheral Blood	Tyner	Female	Favorable	250
14-00542	NPM1	Insertion	de_novo	Peripheral Blood	Tyner	Female	Favorable	250
14-00542	PCDH1	SNV	de_novo	Peripheral Blood	Tyner	Female	Favorable	250
14-00542	CADM2	SNV	de_novo	Peripheral Blood	Tyner	Female	Favorable	250
14-00543	PTPN11	SNV	de_novo	Bone Marrow Aspirate	Tyner	Female	Favorable	250
14-00543	CTNND2	SNV	de_novo	Bone Marrow Aspirate	Tyner	Female	Favorable	250
14-00543	WT1	SNV	de_novo	Bone Marrow Aspirate	Tyner	Female	Favorable	250
14-00543	NPM1	Insertion	de_novo	Bone Marrow Aspirate	Tyner	Female	Favorable	250
14-00543	NF1	SNV	de_novo	Bone Marrow Aspirate	Tyner	Female	Favorable	250
14-00543	PCDH1	SNV	de_novo	Bone Marrow Aspirate	Tyner	Female	Favorable	250
14-00555	TP53	SNV	other	Bone Marrow Aspirate	Tyner	Female	Intermediate	390
14-00555	EZH2	SNV	other	Bone Marrow Aspirate	Tyner	Female	Intermediate	390
14-00555	DNMT3A	SNV	other	Bone Marrow Aspirate	Tyner	Female	Intermediate	390
14-00555	DDX41	SNV	other	Bone Marrow Aspirate	Tyner	Female	Intermediate	390
14-00559	NPM1	Insertion	de_novo	Bone Marrow Aspirate	Tyner	Male	Favorable	976
14-00564	TP53	SNV	de_novo	Bone Marrow Aspirate	Tyner	Male	Adverse	35
14-00564	EYS	SNV	de_novo	Bone Marrow Aspirate	Tyner	Male	Adverse	35
14-00567	IDH1	SNV	de_novo	Bone Marrow Aspirate	Tyner	Female	Intermediate	462
14-00573	CBL	SNV	secondary	Bone Marrow Aspirate	Tyner	Male	Adverse	259
14-00573	EZH2	SNV	secondary	Bone Marrow Aspirate	Tyner	Male	Adverse	259
14-00573	CCDC30	SNV	secondary	Bone Marrow Aspirate	Tyner	Male	Adverse	259
14-00573	UBR1	SNV	secondary	Bone Marrow Aspirate	Tyner	Male	Adverse	259
14-00573	CSMD2	SNV	secondary	Bone Marrow Aspirate	Tyner	Male	Adverse	259
14-00573	SFXN1	SNV	secondary	Bone Marrow Aspirate	Tyner	Male	Adverse	259
14-00573	FAM111A	SNV	secondary	Bone Marrow Aspirate	Tyner	Male	Adverse	259
14-00573	DOPEY1	SNV	secondary	Bone Marrow Aspirate	Tyner	Male	Adverse	259
14-00573	GATA2	SNV	secondary	Bone Marrow Aspirate	Tyner	Male	Adverse	259
14-00573	GATA2	SNV	secondary	Bone Marrow Aspirate	Tyner	Male	Adverse	259
14-00573	C16orf47	SNV	secondary	Bone Marrow Aspirate	Tyner	Male	Adverse	259
14-00578	FLT3	ITD	de_novo	Bone Marrow Aspirate	Tyner	Male	Intermediate	327
14-00581	TP53	SNV	secondary	Peripheral Blood	Tyner	Female	Adverse	70
14-00581	SRSF2	SNV	secondary	Peripheral Blood	Tyner	Female	Adverse	70
14-00581	IDH2	SNV	secondary	Peripheral Blood	Tyner	Female	Adverse	70
14-00581	MPL	SNV	secondary	Peripheral Blood	Tyner	Female	Adverse	70
14-00581	TP53	SNV	secondary	Peripheral Blood	Tyner	Female	Adverse	70
14-00581	PHF6	SNV	secondary	Peripheral Blood	Tyner	Female	Adverse	70
14-00588	DNMT3A	SNV	de_novo	Peripheral Blood	Tyner	Female	Intermediate	137
14-00599	U2AF1	SNV	de_novo	Bone Marrow Aspirate	Tyner	Male	Adverse	470
14-00602	FOLR4	SNV	other	Bone Marrow Aspirate	Tyner	Male	Intermediate	304
14-00602	IDH1	SNV	other	Bone Marrow Aspirate	Tyner	Male	Intermediate	304
14-00602	SMC3	SNV	other	Bone Marrow Aspirate	Tyner	Male	Intermediate	304
14-00602	FLT3	SNV	other	Bone Marrow Aspirate	Tyner	Male	Intermediate	304
14-00602	FLT3	SNV	other	Bone Marrow Aspirate	Tyner	Male	Intermediate	304
14-00603	FOLR4	SNV	other	Peripheral Blood	Tyner	Male	Favorable	304
14-00603	IDH1	SNV	other	Peripheral Blood	Tyner	Male	Favorable	304
14-00603	SMC3	SNV	other	Peripheral Blood	Tyner	Male	Favorable	304
14-00603	EYS	SNV	other	Peripheral Blood	Tyner	Male	Favorable	304
14-00603	FLT3	SNV	other	Peripheral Blood	Tyner	Male	Favorable	304
14-00603	FLT3	SNV	other	Peripheral Blood	Tyner	Male	Favorable	304
14-00603	FLT3	SNV	other	Peripheral Blood	Tyner	Male	Favorable	304
14-00608	BCOR	SNV	other	Bone Marrow Aspirate	Tyner	Female	Intermediate	1134
14-00608	CSF3R	SNV	other	Bone Marrow Aspirate	Tyner	Female	Intermediate	1134
14-00608	CSF3R	SNV	other	Bone Marrow Aspirate	Tyner	Female	Intermediate	1134
14-00613	KIT	SNV	de_novo	Peripheral Blood	Tyner	Male	Favorable	NA
14-00618	STAG2	SNV	other	Bone Marrow Aspirate	Tyner	Male	Intermediate	NA
14-00618	DYSF	SNV	other	Bone Marrow Aspirate	Tyner	Male	Intermediate	NA
14-00632	KRAS	SNV	de_novo	Bone Marrow Aspirate	Tyner	Female	Adverse	569
14-00632	ACAN	SNV	de_novo	Bone Marrow Aspirate	Tyner	Female	Adverse	569
14-00639	FLT3	ITD	other	Peripheral Blood	Tyner	Female	Intermediate	1463
14-00639	NPM1	Insertion	other	Peripheral Blood	Tyner	Female	Intermediate	1463
14-00643	NECAB2	SNV	de_novo	Bone Marrow Aspirate	Tyner	Male	Favorable	566
14-00658	DNMT3A	SNV	de_novo	Bone Marrow Aspirate	Tyner	Female	Intermediate	254
14-00658	NPM1	Insertion	de_novo	Bone Marrow Aspirate	Tyner	Female	Intermediate	254
14-00658	FLT3	ITD	de_novo	Bone Marrow Aspirate	Tyner	Female	Intermediate	254
14-00664	RUNX1	SNV	de_novo	Bone Marrow Aspirate	Tyner	Male	Adverse	28
14-00664	MED13	SNV	de_novo	Bone Marrow Aspirate	Tyner	Male	Adverse	28
14-00667	PHF6	SNV	de_novo	Bone Marrow Aspirate	Tyner	Male	Adverse	245
14-00667	U2AF1	SNV	de_novo	Bone Marrow Aspirate	Tyner	Male	Adverse	245
14-00667	FOLR4	SNV	de_novo	Bone Marrow Aspirate	Tyner	Male	Adverse	245
14-00670	STAG2	SNV	secondary	Bone Marrow Aspirate	Tyner	Male	Adverse	1059
14-00670	IDH2	SNV	secondary	Bone Marrow Aspirate	Tyner	Male	Adverse	1059
14-00670	SRSF2	SNV	secondary	Bone Marrow Aspirate	Tyner	Male	Adverse	1059
14-00672	JAK2	SNV	other	Bone Marrow Aspirate	Tyner	Male	Intermediate	5305
14-00672	IDH1	SNV	other	Bone Marrow Aspirate	Tyner	Male	Intermediate	5305
14-00676	HERC1	SNV	other	Bone Marrow Aspirate	Tyner	Male	Adverse	318
14-00676	FRYL	SNV	other	Bone Marrow Aspirate	Tyner	Male	Adverse	318
14-00676	ACAN	SNV	other	Bone Marrow Aspirate	Tyner	Male	Adverse	318
14-00676	SCML2	SNV	other	Bone Marrow Aspirate	Tyner	Male	Adverse	318
14-00676	MTMR3	SNV	other	Bone Marrow Aspirate	Tyner	Male	Adverse	318
14-00676	TEX15	SNV	other	Bone Marrow Aspirate	Tyner	Male	Adverse	318
14-00676	SYCP2	SNV	other	Bone Marrow Aspirate	Tyner	Male	Adverse	318
14-00681	SORCS2	SNV	de_novo	Bone Marrow Aspirate	Tyner	Male	Intermediate	323
14-00681	IDH2	SNV	de_novo	Bone Marrow Aspirate	Tyner	Male	Intermediate	323
14-00681	DNMT3A	SNV	de_novo	Bone Marrow Aspirate	Tyner	Male	Intermediate	323
14-00690	DNMT3A	SNV	de_novo	Bone Marrow Aspirate	Tyner	Female	Favorable	462
14-00690	FLT3	SNV	de_novo	Bone Marrow Aspirate	Tyner	Female	Favorable	462
14-00690	NPM1	Insertion	de_novo	Bone Marrow Aspirate	Tyner	Female	Favorable	462
14-00715	PTPN11	SNV	other	Bone Marrow Aspirate	Tyner	Female	Adverse	1938
14-00715	TET2	SNV	other	Bone Marrow Aspirate	Tyner	Female	Adverse	1938
14-00715	IDH2	SNV	other	Bone Marrow Aspirate	Tyner	Female	Adverse	1938
14-00715	CREBBP	SNV	other	Bone Marrow Aspirate	Tyner	Female	Adverse	1938
14-00715	IDH2	SNV	other	Bone Marrow Aspirate	Tyner	Female	Adverse	1938
14-00720	PRKAG3	SNV	other	Bone Marrow Aspirate	Tyner	Male	Adverse	1003
14-00720	FLT3	ITD	other	Bone Marrow Aspirate	Tyner	Male	Adverse	1003
14-00725	DIAPH2	SNV	de_novo	Bone Marrow Aspirate	Tyner	Female	Intermediate	833
14-00725	PTPN11	SNV	de_novo	Bone Marrow Aspirate	Tyner	Female	Intermediate	833
14-00730	ADAMTS16	SNV	de_novo	Bone Marrow Aspirate	Tyner	Female	Favorable	587
14-00730	IKZF1	SNV	de_novo	Bone Marrow Aspirate	Tyner	Female	Favorable	587
14-00730	WT1	SNV	de_novo	Bone Marrow Aspirate	Tyner	Female	Favorable	587
14-00735	ZRSR2	SNV	secondary	Bone Marrow Aspirate	Tyner	Male	Intermediate	47
14-00735	C6	SNV	secondary	Bone Marrow Aspirate	Tyner	Male	Intermediate	47
14-00735	FLT3	ITD	secondary	Bone Marrow Aspirate	Tyner	Male	Intermediate	47
14-00735	NPM1	Insertion	secondary	Bone Marrow Aspirate	Tyner	Male	Intermediate	47
14-00738	TP53	SNV	secondary	Bone Marrow Aspirate	Tyner	Male	Adverse	67
14-00738	JAK2	SNV	secondary	Bone Marrow Aspirate	Tyner	Male	Adverse	67
14-00738	EPHA2	SNV	secondary	Bone Marrow Aspirate	Tyner	Male	Adverse	67
14-00738	TMEM132C	SNV	secondary	Bone Marrow Aspirate	Tyner	Male	Adverse	67
14-00738	FAM135B	SNV	secondary	Bone Marrow Aspirate	Tyner	Male	Adverse	67
14-00738	GNAS	SNV	secondary	Bone Marrow Aspirate	Tyner	Male	Adverse	67
14-00756	MYC	SNV	other	Bone Marrow Aspirate	Tyner	Female	Adverse	509
14-00761	DIAPH2	SNV	secondary	Peripheral Blood	Tyner	Female	Intermediate	417
14-00761	DSCAM	SNV	secondary	Peripheral Blood	Tyner	Female	Intermediate	417
14-00761	SF3B1	SNV	secondary	Peripheral Blood	Tyner	Female	Intermediate	417
14-00761	RUNX1	SNV	secondary	Peripheral Blood	Tyner	Female	Intermediate	417
14-00761	FLT3	ITD	secondary	Peripheral Blood	Tyner	Female	Intermediate	417
14-00761	RUNX1	SNV	secondary	Peripheral Blood	Tyner	Female	Intermediate	417
14-00761	NPM1	SNV	secondary	Peripheral Blood	Tyner	Female	Intermediate	417
14-00761	ATG4C	SNV	secondary	Peripheral Blood	Tyner	Female	Intermediate	417
14-00774	GRIK2	SNV	de_novo	Bone Marrow Aspirate	Tyner	Male	Adverse	67
14-00774	FLT3	ITD	de_novo	Bone Marrow Aspirate	Tyner	Male	Adverse	67
14-00777	SLC4A2	SNV	de_novo	Bone Marrow Aspirate	Tyner	Male	Favorable	90
14-00780	SF3B1	SNV	secondary	Bone Marrow Aspirate	Tyner	Female	Intermediate	2661
14-00780	FLT3	SNV	secondary	Bone Marrow Aspirate	Tyner	Female	Intermediate	2661
14-00780	IKZF1	SNV	secondary	Bone Marrow Aspirate	Tyner	Female	Intermediate	2661
14-00781	SMC3	SNV	de_novo	Bone Marrow Aspirate	Tyner	Male	Adverse	162
14-00781	KRAS	SNV	de_novo	Bone Marrow Aspirate	Tyner	Male	Adverse	162
14-00793	TP53	SNV	other	Bone Marrow Aspirate	Tyner	Male	Intermediate	NA
14-00800	SF3B1	SNV	secondary	Peripheral Blood	Tyner	Male	Intermediate	114
14-00800	CBL	SNV	secondary	Peripheral Blood	Tyner	Male	Intermediate	114
14-00803	CBL	SNV	secondary	Peripheral Blood	Tyner	Male	Adverse	259
14-00803	EZH2	SNV	secondary	Peripheral Blood	Tyner	Male	Adverse	259
14-00803	CCDC30	SNV	secondary	Peripheral Blood	Tyner	Male	Adverse	259
14-00803	CSMD2	SNV	secondary	Peripheral Blood	Tyner	Male	Adverse	259
14-00803	GATA2	SNV	secondary	Peripheral Blood	Tyner	Male	Adverse	259
14-00803	C16orf47	SNV	secondary	Peripheral Blood	Tyner	Male	Adverse	259
14-00803	DOPEY1	SNV	secondary	Peripheral Blood	Tyner	Male	Adverse	259
14-00803	UBR1	SNV	secondary	Peripheral Blood	Tyner	Male	Adverse	259
14-00803	FAM111A	SNV	secondary	Peripheral Blood	Tyner	Male	Adverse	259
14-00803	SFXN1	SNV	secondary	Peripheral Blood	Tyner	Male	Adverse	259
14-00803	GATA2	SNV	secondary	Peripheral Blood	Tyner	Male	Adverse	259
14-00832	PUF60	SNV	de_novo	Bone Marrow Aspirate	Tyner	Female	Intermediate	450
14-00832	FLT3	ITD	de_novo	Bone Marrow Aspirate	Tyner	Female	Intermediate	450
14-00901	BCOR	SNV	de_novo	Bone Marrow Aspirate	Tyner	Male	Intermediate	104
15-00014	COL12A1	SNV	secondary	Bone Marrow Aspirate	Tyner	Female	Intermediate	16
15-00014	HUNK	SNV	secondary	Bone Marrow Aspirate	Tyner	Female	Intermediate	16
15-00014	PTPN11	SNV	secondary	Bone Marrow Aspirate	Tyner	Female	Intermediate	16
15-00014	NPM1	Insertion	secondary	Bone Marrow Aspirate	Tyner	Female	Intermediate	16
15-00018	NRAS	SNV	other	Peripheral Blood	Tyner	Male	Intermediate	111
15-00024	COL12A1	SNV	de_novo	Peripheral Blood	Tyner	Female	Intermediate	320
15-00024	TRPC1	SNV	de_novo	Peripheral Blood	Tyner	Female	Intermediate	320
15-00024	CAPN13	SNV	de_novo	Peripheral Blood	Tyner	Female	Intermediate	320
15-00024	MXRA5	SNV	de_novo	Peripheral Blood	Tyner	Female	Intermediate	320
15-00029	NRAS	SNV	de_novo	Bone Marrow Aspirate	Tyner	Male	Intermediate	364
15-00029	SMC3	SNV	de_novo	Bone Marrow Aspirate	Tyner	Male	Intermediate	364
15-00043	SF3B1	SNV	other	Peripheral Blood	Tyner	Female	Adverse	420
15-00043	WT1	SNV	other	Peripheral Blood	Tyner	Female	Adverse	420
15-00045	NRAS	SNV	de_novo	Bone Marrow Aspirate	Tyner	Female	Favorable	854
15-00045	KRAS	SNV	de_novo	Bone Marrow Aspirate	Tyner	Female	Favorable	854
15-00051	NPM1	Insertion	other	Bone Marrow Aspirate	Tyner	Female	Favorable	534
15-00053	IDH2	SNV	relapse	Bone Marrow Aspirate	Tyner	Male	Adverse	1237
15-00053	YLPM1	SNV	relapse	Bone Marrow Aspirate	Tyner	Male	Adverse	1237
15-00053	MED13	SNV	relapse	Bone Marrow Aspirate	Tyner	Male	Adverse	1237
15-00053	EFCC1	SNV	relapse	Bone Marrow Aspirate	Tyner	Male	Adverse	1237
15-00053	KDM5C	SNV	relapse	Bone Marrow Aspirate	Tyner	Male	Adverse	1237
15-00056	MAMLD1	SNV	secondary	Bone Marrow Aspirate	Tyner	Male	Intermediate	680
15-00056	SRSF2	SNV	secondary	Bone Marrow Aspirate	Tyner	Male	Intermediate	680
15-00056	KDM5B	SNV	secondary	Bone Marrow Aspirate	Tyner	Male	Intermediate	680
15-00056	NEBL	SNV	secondary	Bone Marrow Aspirate	Tyner	Male	Intermediate	680
15-00056	EPHA10	SNV	secondary	Bone Marrow Aspirate	Tyner	Male	Intermediate	680
15-00056	COL21A1	SNV	secondary	Bone Marrow Aspirate	Tyner	Male	Intermediate	680
15-00056	IDH2	SNV	secondary	Bone Marrow Aspirate	Tyner	Male	Intermediate	680
15-00056	SETBP1	SNV	secondary	Bone Marrow Aspirate	Tyner	Male	Intermediate	680
15-00056	BMP2K	SNV	secondary	Bone Marrow Aspirate	Tyner	Male	Intermediate	680
15-00056	ZFHX4	SNV	secondary	Bone Marrow Aspirate	Tyner	Male	Intermediate	680
15-00056	MASP1	SNV	secondary	Bone Marrow Aspirate	Tyner	Male	Intermediate	680
15-00056	KIF26A	SNV	secondary	Bone Marrow Aspirate	Tyner	Male	Intermediate	680
15-00056	KIAA1549	SNV	secondary	Bone Marrow Aspirate	Tyner	Male	Intermediate	680
15-00056	COL19A1	SNV	secondary	Bone Marrow Aspirate	Tyner	Male	Intermediate	680
15-00056	KLHL29	SNV	secondary	Bone Marrow Aspirate	Tyner	Male	Intermediate	680
15-00057	MAMLD1	SNV	secondary	Peripheral Blood	Tyner	Male	Intermediate	680
15-00057	SRSF2	SNV	secondary	Peripheral Blood	Tyner	Male	Intermediate	680
15-00057	EPHA10	SNV	secondary	Peripheral Blood	Tyner	Male	Intermediate	680
15-00057	NEBL	SNV	secondary	Peripheral Blood	Tyner	Male	Intermediate	680
15-00057	IDH2	SNV	secondary	Peripheral Blood	Tyner	Male	Intermediate	680
15-00057	KLHL29	SNV	secondary	Peripheral Blood	Tyner	Male	Intermediate	680
15-00057	ZFHX4	SNV	secondary	Peripheral Blood	Tyner	Male	Intermediate	680
15-00057	BMP2K	SNV	secondary	Peripheral Blood	Tyner	Male	Intermediate	680
15-00057	COL21A1	SNV	secondary	Peripheral Blood	Tyner	Male	Intermediate	680
15-00057	TNS1	SNV	secondary	Peripheral Blood	Tyner	Male	Intermediate	680
15-00057	SETBP1	SNV	secondary	Peripheral Blood	Tyner	Male	Intermediate	680
15-00057	KIAA1549	SNV	secondary	Peripheral Blood	Tyner	Male	Intermediate	680
15-00057	KDM5B	SNV	secondary	Peripheral Blood	Tyner	Male	Intermediate	680
15-00057	MASP1	SNV	secondary	Peripheral Blood	Tyner	Male	Intermediate	680
15-00057	COL19A1	SNV	secondary	Peripheral Blood	Tyner	Male	Intermediate	680
15-00073	KCNH7	SNV	de_novo	Peripheral Blood	Tyner	Male	Adverse	72
15-00073	IDH2	SNV	de_novo	Peripheral Blood	Tyner	Male	Adverse	72
15-00073	MYB	SNV	de_novo	Peripheral Blood	Tyner	Male	Adverse	72
15-00073	SRSF2	SNV	de_novo	Peripheral Blood	Tyner	Male	Adverse	72
15-00073	FLT3	ITD	de_novo	Peripheral Blood	Tyner	Male	Adverse	72
15-00075	IDH1	SNV	secondary	Bone Marrow Aspirate	Tyner	Male	Adverse	34
15-00081	PPIC	SNV	other	Bone Marrow Aspirate	Tyner	Male	Intermediate	443
15-00084	TP53	SNV	secondary	Peripheral Blood	Tyner	Female	Adverse	35
15-00084	SRSF2	SNV	secondary	Peripheral Blood	Tyner	Female	Adverse	35
15-00123	FLT3	ITD	de_novo	Peripheral Blood	Tyner	Male	Intermediate	832
15-00123	NPM1	Insertion	de_novo	Peripheral Blood	Tyner	Male	Intermediate	832
15-00140	DNMT3A	SNV	other	Bone Marrow Aspirate	Tyner	Male	Intermediate	976
15-00147	TET2	SNV	other	Peripheral Blood	Tyner	Female	Intermediate	843
15-00148	GLDC	SNV	de_novo	Bone Marrow Aspirate	Tyner	Male	Favorable	200
15-00148	SMC3	SNV	de_novo	Bone Marrow Aspirate	Tyner	Male	Favorable	200
15-00148	NRAS	SNV	de_novo	Bone Marrow Aspirate	Tyner	Male	Favorable	200
15-00148	NPM1	Insertion	de_novo	Bone Marrow Aspirate	Tyner	Male	Favorable	200
15-00150	IDH1	SNV	other	Bone Marrow Aspirate	Tyner	Male	Intermediate	NA
15-00150	DSCAM	SNV	other	Bone Marrow Aspirate	Tyner	Male	Intermediate	NA
15-00150	CPT1A	SNV	other	Bone Marrow Aspirate	Tyner	Male	Intermediate	NA
15-00150	SOS1	SNV	other	Bone Marrow Aspirate	Tyner	Male	Intermediate	NA
15-00150	PAPPA2	SNV	other	Bone Marrow Aspirate	Tyner	Male	Intermediate	NA
15-00150	NPM1	Insertion	other	Bone Marrow Aspirate	Tyner	Male	Intermediate	NA
15-00150	NF1	SNV	other	Bone Marrow Aspirate	Tyner	Male	Intermediate	NA
15-00150	NRAS	SNV	other	Bone Marrow Aspirate	Tyner	Male	Intermediate	NA
15-00159	HUNK	SNV	other	Bone Marrow Aspirate	Tyner	Male	Intermediate	NA
15-00167	NPM1	Insertion	de_novo	Bone Marrow Aspirate	Tyner	Male	Favorable	35
15-00169	TP53	SNV	other	Bone Marrow Aspirate	Tyner	Female	Intermediate	449
15-00169	IDH1	SNV	other	Bone Marrow Aspirate	Tyner	Female	Intermediate	449
15-00171	RUNX1	SNV	other	Peripheral Blood	Tyner	Male	Adverse	309
15-00171	JAK2	SNV	other	Peripheral Blood	Tyner	Male	Adverse	309
15-00175	TTBK1	SNV	secondary	Peripheral Blood	Tyner	Male	Adverse	99
15-00175	DUOX1	SNV	secondary	Peripheral Blood	Tyner	Male	Adverse	99
15-00194	MYH13	SNV	other	Bone Marrow Aspirate	Tyner	Male	Adverse	523
15-00196	FANCA	SNV	de_novo	Bone Marrow Aspirate	Tyner	Female	Adverse	24
15-00196	CDH18	SNV	de_novo	Bone Marrow Aspirate	Tyner	Female	Adverse	24
15-00196	IDH2	SNV	de_novo	Bone Marrow Aspirate	Tyner	Female	Adverse	24
15-00200	IDH1	SNV	de_novo	Bone Marrow Aspirate	Tyner	Female	Favorable	868
15-00200	NPM1	Insertion	de_novo	Bone Marrow Aspirate	Tyner	Female	Favorable	868
15-00208	NF1	SNV	other	Bone Marrow Aspirate	Tyner	Female	Adverse	238
15-00231	CBL	SNV	secondary	Peripheral Blood	Tyner	Male	Intermediate	259
15-00231	EZH2	SNV	secondary	Peripheral Blood	Tyner	Male	Intermediate	259
15-00231	CSMD2	SNV	secondary	Peripheral Blood	Tyner	Male	Intermediate	259
15-00231	SFXN1	SNV	secondary	Peripheral Blood	Tyner	Male	Intermediate	259
15-00231	DOPEY1	SNV	secondary	Peripheral Blood	Tyner	Male	Intermediate	259
15-00231	C16orf47	SNV	secondary	Peripheral Blood	Tyner	Male	Intermediate	259
15-00231	GATA2	SNV	secondary	Peripheral Blood	Tyner	Male	Intermediate	259
15-00231	CCDC30	SNV	secondary	Peripheral Blood	Tyner	Male	Intermediate	259
15-00231	UBR1	SNV	secondary	Peripheral Blood	Tyner	Male	Intermediate	259
15-00231	FAM111A	SNV	secondary	Peripheral Blood	Tyner	Male	Intermediate	259
15-00231	GATA2	SNV	secondary	Peripheral Blood	Tyner	Male	Intermediate	259
15-00237	FLT3	ITD	de_novo	Bone Marrow Aspirate	Tyner	Female	Intermediate	476
15-00246	DNMT3A	SNV	de_novo	Bone Marrow Aspirate	Tyner	Male	Favorable	269
15-00246	SMC3	SNV	de_novo	Bone Marrow Aspirate	Tyner	Male	Favorable	269
15-00246	WT1	SNV	de_novo	Bone Marrow Aspirate	Tyner	Male	Favorable	269
15-00246	NPM1	Insertion	de_novo	Bone Marrow Aspirate	Tyner	Male	Favorable	269
15-00246	FLT3	SNV	de_novo	Bone Marrow Aspirate	Tyner	Male	Favorable	269
15-00248	GATA2	SNV	de_novo	Bone Marrow Aspirate	Tyner	Male	Adverse	NA
15-00261	FLT3	ITD	de_novo	Bone Marrow Aspirate	Tyner	Female	Adverse	245
15-00269	EPHA3	SNV	de_novo	Peripheral Blood	Tyner	Male	Favorable	430
15-00269	IDH2	SNV	de_novo	Peripheral Blood	Tyner	Male	Favorable	430
15-00269	NPM1	Insertion	de_novo	Peripheral Blood	Tyner	Male	Favorable	430
15-00275	TP53	SNV	other	Peripheral Blood	Tyner	Female	Adverse	72
15-00276	SI	SNV	de_novo	Peripheral Blood	Tyner	Male	Favorable	870
15-00276	FLT3	SNV	de_novo	Peripheral Blood	Tyner	Male	Favorable	870
15-00276	EED	SNV	de_novo	Peripheral Blood	Tyner	Male	Favorable	870
15-00276	NPM1	Insertion	de_novo	Peripheral Blood	Tyner	Male	Favorable	870
15-00279	DNMT3A	SNV	de_novo	Peripheral Blood	Tyner	Female	Intermediate	435
15-00279	NPM1	Insertion	de_novo	Peripheral Blood	Tyner	Female	Intermediate	435
15-00279	FLT3	ITD	de_novo	Peripheral Blood	Tyner	Female	Intermediate	435
15-00281	STAG2	SNV	secondary	Bone Marrow Aspirate	Tyner	Male	Adverse	62
15-00281	SRSF2	SNV	secondary	Bone Marrow Aspirate	Tyner	Male	Adverse	62
15-00281	IDH1	SNV	secondary	Bone Marrow Aspirate	Tyner	Male	Adverse	62
15-00281	SOS1	SNV	secondary	Bone Marrow Aspirate	Tyner	Male	Adverse	62
15-00294	SNCAIP	SNV	secondary	Bone Marrow Aspirate	Tyner	Male	Intermediate	335
15-00294	IDH2	SNV	secondary	Bone Marrow Aspirate	Tyner	Male	Intermediate	335
15-00294	PAPPA2	SNV	secondary	Bone Marrow Aspirate	Tyner	Male	Intermediate	335
15-00296	NRAS	SNV	de_novo	Bone Marrow Aspirate	Tyner	Female	Adverse	318
15-00300	CCDC141	SNV	de_novo	Bone Marrow Aspirate	Tyner	Male	Adverse	NA
15-00300	TNS1	SNV	de_novo	Bone Marrow Aspirate	Tyner	Male	Adverse	NA
15-00300	CALR	SNV	de_novo	Bone Marrow Aspirate	Tyner	Male	Adverse	NA
15-00300	GIT2	SNV	de_novo	Bone Marrow Aspirate	Tyner	Male	Adverse	NA
15-00302	TRPM1	SNV	de_novo	Peripheral Blood	Tyner	Female	Favorable	21
15-00302	NPM1	Insertion	de_novo	Peripheral Blood	Tyner	Female	Favorable	21
15-00303	KRAS	SNV	de_novo	Peripheral Blood	Tyner	Male	Favorable	68
15-00309	NPM1	Insertion	other	Peripheral Blood	Tyner	Female	Intermediate	395
15-00309	FLT3	ITD	other	Peripheral Blood	Tyner	Female	Intermediate	395
15-00312	SF3B1	SNV	secondary	Bone Marrow Aspirate	Tyner	Male	Adverse	NA
15-00312	GNAS	SNV	secondary	Bone Marrow Aspirate	Tyner	Male	Adverse	NA
15-00312	EZH2	SNV	secondary	Bone Marrow Aspirate	Tyner	Male	Adverse	NA
15-00312	IKZF1	SNV	secondary	Bone Marrow Aspirate	Tyner	Male	Adverse	NA
15-00320	NPM1	Insertion	de_novo	Bone Marrow Aspirate	Tyner	Female	Intermediate	81
15-00320	FLT3	ITD	de_novo	Bone Marrow Aspirate	Tyner	Female	Intermediate	81
15-00331	NRAS	SNV	de_novo	Bone Marrow Aspirate	Tyner	Male	Favorable	581
15-00338	FLNB	SNV	de_novo	Bone Marrow Aspirate	Tyner	Female	Favorable	155
15-00338	FLT3	ITD	de_novo	Bone Marrow Aspirate	Tyner	Female	Favorable	155
15-00351	CNTNAP3B	SNV	other	Bone Marrow Aspirate	Tyner	Female	Adverse	3069
15-00351	NAV3	SNV	other	Bone Marrow Aspirate	Tyner	Female	Adverse	3069
15-00351	DNMT3A	SNV	other	Bone Marrow Aspirate	Tyner	Female	Adverse	3069
15-00351	ADAMTSL1	SNV	other	Bone Marrow Aspirate	Tyner	Female	Adverse	3069
15-00351	PCDH1	SNV	other	Bone Marrow Aspirate	Tyner	Female	Adverse	3069
15-00351	ROS1	SNV	other	Bone Marrow Aspirate	Tyner	Female	Adverse	3069
15-00351	PTPN11	SNV	other	Bone Marrow Aspirate	Tyner	Female	Adverse	3069
15-00351	TRRAP	SNV	other	Bone Marrow Aspirate	Tyner	Female	Adverse	3069
15-00351	GATA2	SNV	other	Bone Marrow Aspirate	Tyner	Female	Adverse	3069
15-00353	TET2	SNV	secondary	Peripheral Blood	Tyner	Male	Intermediate	204
15-00353	EZH2	SNV	secondary	Peripheral Blood	Tyner	Male	Intermediate	204
15-00357	IDH2	SNV	other	Peripheral Blood	Tyner	Male	Intermediate	NA
15-00358	IDH2	SNV	other	Bone Marrow Aspirate	Tyner	Male	Intermediate	NA
15-00358	DNMT3A	SNV	other	Bone Marrow Aspirate	Tyner	Male	Intermediate	NA
15-00361	ABCG8	SNV	de_novo	Bone Marrow Aspirate	Tyner	Female	Adverse	29
15-00361	JAG2	SNV	de_novo	Bone Marrow Aspirate	Tyner	Female	Adverse	29
15-00361	TP53	SNV	de_novo	Bone Marrow Aspirate	Tyner	Female	Adverse	29
15-00361	TNFRSF11A	SNV	de_novo	Bone Marrow Aspirate	Tyner	Female	Adverse	29
15-00371	TET2	SNV	other	Bone Marrow Aspirate	Tyner	Male	Intermediate	324
15-00371	CEBPA	SNV	other	Bone Marrow Aspirate	Tyner	Male	Intermediate	324
15-00371	PUF60	SNV	other	Bone Marrow Aspirate	Tyner	Male	Intermediate	324
15-00371	DPF2	SNV	other	Bone Marrow Aspirate	Tyner	Male	Intermediate	324
15-00377	GATA2	SNV	de_novo	Bone Marrow Aspirate	Tyner	Female	Intermediate	569
15-00383	KRAS	SNV	secondary	Bone Marrow Aspirate	Tyner	Male	Intermediate	8
15-00392	IDH2	SNV	other	Bone Marrow Aspirate	Tyner	Male	Adverse	1358
15-00392	U2AF1	SNV	other	Bone Marrow Aspirate	Tyner	Male	Adverse	1358
15-00395	CBL	SNV	de_novo	Bone Marrow Aspirate	Tyner	Male	Adverse	520
15-00395	SF3B1	SNV	de_novo	Bone Marrow Aspirate	Tyner	Male	Adverse	520
15-00395	ADCY8	SNV	de_novo	Bone Marrow Aspirate	Tyner	Male	Adverse	520
15-00395	AS3MT	SNV	de_novo	Bone Marrow Aspirate	Tyner	Male	Adverse	520
15-00395	TEX15	SNV	de_novo	Bone Marrow Aspirate	Tyner	Male	Adverse	520
15-00395	TCHH	SNV	de_novo	Bone Marrow Aspirate	Tyner	Male	Adverse	520
15-00395	SUSD5	SNV	de_novo	Bone Marrow Aspirate	Tyner	Male	Adverse	520
15-00396	WT1	SNV	relapse	Bone Marrow Aspirate	Tyner	Female	Adverse	781
15-00407	PUF60	SNV	other	Bone Marrow Aspirate	Tyner	Female	Adverse	NA
15-00416	TP53	SNV	other	Bone Marrow Aspirate	Tyner	Female	Adverse	NA
15-00416	ADAMTS12	SNV	other	Bone Marrow Aspirate	Tyner	Female	Adverse	NA
15-00416	DYSF	SNV	other	Bone Marrow Aspirate	Tyner	Female	Adverse	NA
15-00416	RUNX1	SNV	other	Bone Marrow Aspirate	Tyner	Female	Adverse	NA
15-00416	IDH2	SNV	other	Bone Marrow Aspirate	Tyner	Female	Adverse	NA
15-00417	BCOR	SNV	secondary	Bone Marrow Aspirate	Tyner	Male	Adverse	NA
15-00417	RUNX1	SNV	secondary	Bone Marrow Aspirate	Tyner	Male	Adverse	NA
15-00417	U2AF1	SNV	secondary	Bone Marrow Aspirate	Tyner	Male	Adverse	NA
15-00417	FLT3	ITD	secondary	Bone Marrow Aspirate	Tyner	Male	Adverse	NA
15-00464	BMPER	SNV	de_novo	Bone Marrow Aspirate	Tyner	Male	Adverse	288
15-00464	TET2	SNV	de_novo	Bone Marrow Aspirate	Tyner	Male	Adverse	288
15-00464	SNCAIP	SNV	de_novo	Bone Marrow Aspirate	Tyner	Male	Adverse	288
15-00464	RET	SNV	de_novo	Bone Marrow Aspirate	Tyner	Male	Adverse	288
15-00464	CTCF	SNV	de_novo	Bone Marrow Aspirate	Tyner	Male	Adverse	288
15-00470	FLT3	ITD	de_novo	Bone Marrow Aspirate	Tyner	Male	Favorable	292
15-00471	FREM3	SNV	de_novo	Peripheral Blood	Tyner	Male	Favorable	250
15-00471	KIAA1683	SNV	de_novo	Peripheral Blood	Tyner	Male	Favorable	250
15-00471	TET2	SNV	de_novo	Peripheral Blood	Tyner	Male	Favorable	250
15-00471	WT1	SNV	de_novo	Peripheral Blood	Tyner	Male	Favorable	250
15-00482	DNMT3A	SNV	relapse	Bone Marrow Aspirate	Tyner	Female	Favorable	788
15-00482	PTPN11	SNV	relapse	Bone Marrow Aspirate	Tyner	Female	Favorable	788
15-00482	NPM1	Insertion	relapse	Bone Marrow Aspirate	Tyner	Female	Favorable	788
15-00491	U2AF1	SNV	other	Peripheral Blood	Tyner	Male	Intermediate	50
15-00491	NRAS	SNV	other	Peripheral Blood	Tyner	Male	Intermediate	50
15-00492	KDM6A	SNV	de_novo	Peripheral Blood	Tyner	Male	Adverse	347
15-00492	SPEG	SNV	de_novo	Peripheral Blood	Tyner	Male	Adverse	347
15-00492	IDH2	SNV	de_novo	Peripheral Blood	Tyner	Male	Adverse	347
15-00492	CD44	SNV	de_novo	Peripheral Blood	Tyner	Male	Adverse	347
15-00492	NRAS	SNV	de_novo	Peripheral Blood	Tyner	Male	Adverse	347
15-00514	NLRP1	SNV	other	Bone Marrow Aspirate	Tyner	Female	Adverse	651
15-00514	IDH1	SNV	other	Bone Marrow Aspirate	Tyner	Female	Adverse	651
15-00514	SUZ12	SNV	other	Bone Marrow Aspirate	Tyner	Female	Adverse	651
15-00514	RP11-1220K2.2	SNV	other	Bone Marrow Aspirate	Tyner	Female	Adverse	651
15-00525	FLT3	ITD	de_novo	Bone Marrow Aspirate	Tyner	Female	Favorable	283
15-00539	RELN	SNV	secondary	Peripheral Blood	Tyner	Female	Adverse	465
15-00556	PRPF40B	SNV	de_novo	Peripheral Blood	Tyner	Male	Intermediate	75
15-00556	FLT3	ITD	de_novo	Peripheral Blood	Tyner	Male	Intermediate	75
15-00559	IDH2	SNV	other	Peripheral Blood	Tyner	Female	Adverse	448
15-00559	SRSF2	SNV	other	Peripheral Blood	Tyner	Female	Adverse	448
15-00559	BCOR	SNV	other	Peripheral Blood	Tyner	Female	Adverse	448
15-00563	STAG2	SNV	de_novo	Bone Marrow Aspirate	Tyner	Female	Adverse	428
15-00563	FLT3	SNV	de_novo	Bone Marrow Aspirate	Tyner	Female	Adverse	428
15-00571	PHF6	SNV	de_novo	Peripheral Blood	Tyner	Male	Adverse	36
15-00571	RUNX1	SNV	de_novo	Peripheral Blood	Tyner	Male	Adverse	36
15-00571	U2AF1	SNV	de_novo	Peripheral Blood	Tyner	Male	Adverse	36
15-00571	IDH2	SNV	de_novo	Peripheral Blood	Tyner	Male	Adverse	36
15-00571	TNFRSF11A	SNV	de_novo	Peripheral Blood	Tyner	Male	Adverse	36
15-00571	ACAN	SNV	de_novo	Peripheral Blood	Tyner	Male	Adverse	36
15-00571	RUNX1	SNV	de_novo	Peripheral Blood	Tyner	Male	Adverse	36
15-00571	SMC1A	SNV	de_novo	Peripheral Blood	Tyner	Male	Adverse	36
15-00571	FLT3	ITD	de_novo	Peripheral Blood	Tyner	Male	Adverse	36
15-00572	PHF6	SNV	de_novo	Bone Marrow Aspirate	Tyner	Male	Adverse	36
15-00572	U2AF1	SNV	de_novo	Bone Marrow Aspirate	Tyner	Male	Adverse	36
15-00572	ACAN	SNV	de_novo	Bone Marrow Aspirate	Tyner	Male	Adverse	36
15-00572	RUNX1	SNV	de_novo	Bone Marrow Aspirate	Tyner	Male	Adverse	36
15-00572	RUNX1	SNV	de_novo	Bone Marrow Aspirate	Tyner	Male	Adverse	36
15-00572	TNFRSF11A	SNV	de_novo	Bone Marrow Aspirate	Tyner	Male	Adverse	36
15-00572	IDH2	SNV	de_novo	Bone Marrow Aspirate	Tyner	Male	Adverse	36
15-00572	CSF3R	SNV	de_novo	Bone Marrow Aspirate	Tyner	Male	Adverse	36
15-00572	SMC1A	SNV	de_novo	Bone Marrow Aspirate	Tyner	Male	Adverse	36
15-00572	FLT3	ITD	de_novo	Bone Marrow Aspirate	Tyner	Male	Adverse	36
15-00578	NRAS	SNV	de_novo	Bone Marrow Aspirate	Tyner	Female	Adverse	27
15-00578	ASXL1	SNV	de_novo	Bone Marrow Aspirate	Tyner	Female	Adverse	27
15-00578	FLT3	SNV	de_novo	Bone Marrow Aspirate	Tyner	Female	Adverse	27
15-00581	TP53	SNV	other	Bone Marrow Aspirate	Tyner	Female	Adverse	187
15-00581	MASP1	SNV	other	Bone Marrow Aspirate	Tyner	Female	Adverse	187
15-00593	GRM3	SNV	other	Peripheral Blood	Tyner	Female	Intermediate	280
15-00593	KAT2A	SNV	other	Peripheral Blood	Tyner	Female	Intermediate	280
15-00593	CLPX	SNV	other	Peripheral Blood	Tyner	Female	Intermediate	280
15-00593	FLT3	ITD	other	Peripheral Blood	Tyner	Female	Intermediate	280
15-00593	NLRP1	SNV	other	Peripheral Blood	Tyner	Female	Intermediate	280
15-00595	SMC1A	SNV	de_novo	Bone Marrow Aspirate	Tyner	Male	Intermediate	NA
15-00595	PHF6	SNV	de_novo	Bone Marrow Aspirate	Tyner	Male	Intermediate	NA
15-00595	IDH1	SNV	de_novo	Bone Marrow Aspirate	Tyner	Male	Intermediate	NA
15-00595	SNCAIP	SNV	de_novo	Bone Marrow Aspirate	Tyner	Male	Intermediate	NA
15-00595	FLT3	ITD	de_novo	Bone Marrow Aspirate	Tyner	Male	Intermediate	NA
15-00608	SRSF2	SNV	secondary	Peripheral Blood	Tyner	Female	Adverse	464
15-00608	NTRK3	SNV	secondary	Peripheral Blood	Tyner	Female	Adverse	464
15-00608	IKZF1	SNV	secondary	Peripheral Blood	Tyner	Female	Adverse	464
15-00608	TMEM132C	SNV	secondary	Peripheral Blood	Tyner	Female	Adverse	464
15-00610	FLT3	ITD	de_novo	Bone Marrow Aspirate	Tyner	Female	Adverse	505
15-00614	MAMLD1	SNV	de_novo	Bone Marrow Aspirate	Tyner	Male	Adverse	296
15-00614	SPEG	SNV	de_novo	Bone Marrow Aspirate	Tyner	Male	Adverse	296
15-00614	NRAS	SNV	de_novo	Bone Marrow Aspirate	Tyner	Male	Adverse	296
15-00614	TP53	SNV	de_novo	Bone Marrow Aspirate	Tyner	Male	Adverse	296
15-00614	MYH14	SNV	de_novo	Bone Marrow Aspirate	Tyner	Male	Adverse	296
15-00614	TP53	SNV	de_novo	Bone Marrow Aspirate	Tyner	Male	Adverse	296
15-00615	COL6A6	SNV	de_novo	Leukapheresis	Tyner	Female	Adverse	633
15-00615	FLT3	ITD	de_novo	Leukapheresis	Tyner	Female	Adverse	633
15-00626	IDH2	SNV	secondary	Peripheral Blood	Tyner	Male	Adverse	38
15-00626	JAK3	SNV	secondary	Peripheral Blood	Tyner	Male	Adverse	38
15-00626	MYB	SNV	secondary	Peripheral Blood	Tyner	Male	Adverse	38
15-00633	KRAS	SNV	other	Bone Marrow Aspirate	Tyner	Female	Adverse	544
15-00650	U2AF1	SNV	secondary	Bone Marrow Aspirate	Tyner	Male	Intermediate	80
15-00653	TET2	SNV	de_novo	Peripheral Blood	Tyner	Female	Favorable	633
15-00653	NPM1	Insertion	de_novo	Peripheral Blood	Tyner	Female	Favorable	633
15-00653	FLT3	SNV	de_novo	Peripheral Blood	Tyner	Female	Favorable	633
15-00655	RUNX1	SNV	de_novo	Bone Marrow Aspirate	Tyner	Female	Adverse	543
15-00655	FLT3	ITD	de_novo	Bone Marrow Aspirate	Tyner	Female	Adverse	543
15-00655	DNMT3A	SNV	de_novo	Bone Marrow Aspirate	Tyner	Female	Adverse	543
15-00655	ERBB4	SNV	de_novo	Bone Marrow Aspirate	Tyner	Female	Adverse	543
15-00655	IDH1	SNV	de_novo	Bone Marrow Aspirate	Tyner	Female	Adverse	543
15-00670	IDH1	SNV	de_novo	Peripheral Blood	Tyner	Male	Intermediate	276
15-00670	SRSF2	SNV	de_novo	Peripheral Blood	Tyner	Male	Intermediate	276
15-00670	FLT3	ITD	de_novo	Peripheral Blood	Tyner	Male	Intermediate	276
15-00674	RUNX1	SNV	de_novo	Bone Marrow Aspirate	Tyner	Female	Adverse	36
15-00680	FLT3	ITD	de_novo	Bone Marrow Aspirate	Tyner	Male	Intermediate	447
15-00680	CELSR2	SNV	de_novo	Bone Marrow Aspirate	Tyner	Male	Intermediate	447
15-00680	NPM1	Insertion	de_novo	Bone Marrow Aspirate	Tyner	Male	Intermediate	447
15-00682	IDH2	SNV	other	Peripheral Blood	Tyner	Female	Adverse	NA
15-00688	U2AF1	SNV	de_novo	Bone Marrow Aspirate	Tyner	Female	Adverse	25
15-00688	TP53	SNV	de_novo	Bone Marrow Aspirate	Tyner	Female	Adverse	25
15-00692	GATA2	SNV	relapse	Bone Marrow Aspirate	Tyner	Female	Adverse	565
15-00692	UBR5	SNV	relapse	Bone Marrow Aspirate	Tyner	Female	Adverse	565
15-00692	GATA2	SNV	relapse	Bone Marrow Aspirate	Tyner	Female	Adverse	565
15-00692	TUBA3C	SNV	relapse	Bone Marrow Aspirate	Tyner	Female	Adverse	565
15-00692	CHD7	SNV	relapse	Bone Marrow Aspirate	Tyner	Female	Adverse	565
15-00693	LOXHD1	SNV	de_novo	Bone Marrow Aspirate	Tyner	Female	Adverse	838
15-00693	FLT3	ITD	de_novo	Bone Marrow Aspirate	Tyner	Female	Adverse	838
15-00701	FLT3	SNV	other	Peripheral Blood	Tyner	Female	Intermediate	302
15-00701	IDH2	SNV	other	Peripheral Blood	Tyner	Female	Intermediate	302
15-00701	DNMT3A	SNV	other	Peripheral Blood	Tyner	Female	Intermediate	302
15-00702	NRAS	SNV	de_novo	Bone Marrow Aspirate	Tyner	Female	Favorable	188
15-00717	NPM1	Insertion	de_novo	Bone Marrow Aspirate	Tyner	Male	Favorable	123
15-00717	PTPN11	SNV	de_novo	Bone Marrow Aspirate	Tyner	Male	Favorable	123
15-00724	RIF1	SNV	de_novo	Bone Marrow Aspirate	Tyner	Male	Intermediate	452
15-00724	IDH2	SNV	de_novo	Bone Marrow Aspirate	Tyner	Male	Intermediate	452
15-00724	DMBT1	SNV	de_novo	Bone Marrow Aspirate	Tyner	Male	Intermediate	452
15-00724	PTPN11	SNV	de_novo	Bone Marrow Aspirate	Tyner	Male	Intermediate	452
15-00724	FLT3	ITD	de_novo	Bone Marrow Aspirate	Tyner	Male	Intermediate	452
15-00726	ANO3	SNV	de_novo	Bone Marrow Aspirate	Tyner	Female	Favorable	203
15-00726	ASXL3	SNV	de_novo	Bone Marrow Aspirate	Tyner	Female	Favorable	203
15-00734	NPM1	Insertion	de_novo	Bone Marrow Aspirate	Tyner	Female	Favorable	202
15-00755	FLT3	ITD	relapse	Bone Marrow Aspirate	Tyner	Male	Intermediate	256
15-00755	DNMT3A	SNV	relapse	Bone Marrow Aspirate	Tyner	Male	Intermediate	256
15-00755	NPM1	Insertion	relapse	Bone Marrow Aspirate	Tyner	Male	Intermediate	256
15-00763	FLT3	ITD	de_novo	Peripheral Blood	Tyner	Male	Adverse	466
15-00764	FLT3	SNV	relapse	Peripheral Blood	Tyner	Male	Adverse	717
15-00764	FLT3	ITD	relapse	Peripheral Blood	Tyner	Male	Adverse	717
15-00766	U2AF1	SNV	secondary	Peripheral Blood	Tyner	Male	Adverse	11
15-00767	DOCK4	SNV	secondary	Bone Marrow Aspirate	Tyner	Male	Intermediate	347
15-00767	SRSF2	SNV	secondary	Bone Marrow Aspirate	Tyner	Male	Intermediate	347
15-00767	CEBPA	SNV	secondary	Bone Marrow Aspirate	Tyner	Male	Intermediate	347
15-00767	WDFY4	SNV	secondary	Bone Marrow Aspirate	Tyner	Male	Intermediate	347
15-00777	SRSF2	SNV	secondary	Leukapheresis	Tyner	Male	Adverse	122
15-00777	IDH1	SNV	secondary	Leukapheresis	Tyner	Male	Adverse	122
15-00777	KRAS	SNV	secondary	Leukapheresis	Tyner	Male	Adverse	122
15-00778	TP53	SNV	secondary	Bone Marrow Aspirate	Tyner	Male	Adverse	424
15-00778	GLDC	SNV	secondary	Bone Marrow Aspirate	Tyner	Male	Adverse	424
15-00782	SI	SNV	de_novo	Bone Marrow Aspirate	Tyner	Male	Adverse	NA
15-00782	SRSF2	SNV	de_novo	Bone Marrow Aspirate	Tyner	Male	Adverse	NA
15-00782	IDH1	SNV	de_novo	Bone Marrow Aspirate	Tyner	Male	Adverse	NA
15-00782	MYO6	SNV	de_novo	Bone Marrow Aspirate	Tyner	Male	Adverse	NA
15-00786	GATA2	SNV	de_novo	Bone Marrow Aspirate	Tyner	Male	Favorable	164
15-00805	TNC	SNV	relapse	Bone Marrow Aspirate	Tyner	Female	Favorable	730
15-00805	STAG2	SNV	relapse	Bone Marrow Aspirate	Tyner	Female	Favorable	730
15-00805	RELN	SNV	relapse	Bone Marrow Aspirate	Tyner	Female	Favorable	730
15-00805	DOCK6	SNV	relapse	Bone Marrow Aspirate	Tyner	Female	Favorable	730
15-00805	NRK	SNV	relapse	Bone Marrow Aspirate	Tyner	Female	Favorable	730
15-00805	PHF6	SNV	relapse	Bone Marrow Aspirate	Tyner	Female	Favorable	730
15-00805	NPM1	Insertion	relapse	Bone Marrow Aspirate	Tyner	Female	Favorable	730
15-00807	FAM135B	SNV	de_novo	Peripheral Blood	Tyner	Female	Adverse	252
15-00807	NRAS	SNV	de_novo	Peripheral Blood	Tyner	Female	Adverse	252
15-00807	KIT	SNV	de_novo	Peripheral Blood	Tyner	Female	Adverse	252
15-00811	BTBD2	SNV	other	Peripheral Blood	Tyner	Male	Intermediate	168
15-00811	FLT3	ITD	other	Peripheral Blood	Tyner	Male	Intermediate	168
15-00811	GABRB3	SNV	other	Peripheral Blood	Tyner	Male	Intermediate	168
15-00811	SERPINI1	SNV	other	Peripheral Blood	Tyner	Male	Intermediate	168
15-00811	TET2	SNV	other	Peripheral Blood	Tyner	Male	Intermediate	168
15-00811	SGSM1	SNV	other	Peripheral Blood	Tyner	Male	Intermediate	168
15-00811	TBL3	SNV	other	Peripheral Blood	Tyner	Male	Intermediate	168
15-00811	FGD6	SNV	other	Peripheral Blood	Tyner	Male	Intermediate	168
15-00811	ATG2B	SNV	other	Peripheral Blood	Tyner	Male	Intermediate	168
15-00811	GJA8	SNV	other	Peripheral Blood	Tyner	Male	Intermediate	168
15-00811	ABCG8	SNV	other	Peripheral Blood	Tyner	Male	Intermediate	168
15-00813	DNMT3A	SNV	de_novo	Bone Marrow Aspirate	Tyner	Female	Intermediate	119
15-00813	NRAS	SNV	de_novo	Bone Marrow Aspirate	Tyner	Female	Intermediate	119
15-00819	KIT	SNV	de_novo	Bone Marrow Aspirate	Tyner	Male	Favorable	197
15-00819	FILIP1	SNV	de_novo	Bone Marrow Aspirate	Tyner	Male	Favorable	197
15-00829	TP53	SNV	other	Peripheral Blood	Tyner	Female	Adverse	449
15-00829	IDH1	SNV	other	Peripheral Blood	Tyner	Female	Adverse	449
15-00829	FLT3	ITD	other	Peripheral Blood	Tyner	Female	Adverse	449
15-00837	U2AF1	SNV	secondary	Peripheral Blood	Tyner	Male	Favorable	188
15-00837	JAK2	SNV	secondary	Peripheral Blood	Tyner	Male	Favorable	188
15-00837	NRAS	SNV	secondary	Peripheral Blood	Tyner	Male	Favorable	188
15-00839	IDH2	SNV	de_novo	Bone Marrow Aspirate	Tyner	Male	Intermediate	33
15-00855	NPM1	Insertion	de_novo	Peripheral Blood	Tyner	Male	Favorable	172
15-00858	FLT3	ITD	de_novo	Bone Marrow Aspirate	Tyner	Female	Intermediate	26
15-00858	PHF6	SNV	de_novo	Bone Marrow Aspirate	Tyner	Female	Intermediate	26
15-00858	NPM1	Insertion	de_novo	Bone Marrow Aspirate	Tyner	Female	Intermediate	26
15-00864	FLT3	ITD	other	Peripheral Blood	Tyner	Male	Intermediate	168
15-00870	STAG2	SNV	secondary	Peripheral Blood	Tyner	Male	Adverse	51
15-00870	SRSF2	SNV	secondary	Peripheral Blood	Tyner	Male	Adverse	51
15-00870	KRAS	SNV	secondary	Peripheral Blood	Tyner	Male	Adverse	51
15-00870	RUNX1	SNV	secondary	Peripheral Blood	Tyner	Male	Adverse	51
15-00872	DNMT3A	SNV	de_novo	Bone Marrow Aspirate	Tyner	Female	Intermediate	181
15-00872	IDH2	SNV	de_novo	Bone Marrow Aspirate	Tyner	Female	Intermediate	181
15-00872	NPM1	Insertion	de_novo	Bone Marrow Aspirate	Tyner	Female	Intermediate	181
15-00872	FLT3	ITD	de_novo	Bone Marrow Aspirate	Tyner	Female	Intermediate	181
15-00874	MYH13	SNV	other	Bone Marrow Aspirate	Tyner	Male	Adverse	523
15-00874	TRRAP	SNV	other	Bone Marrow Aspirate	Tyner	Male	Adverse	523
15-00883	RANBP17	SNV	other	Peripheral Blood	Tyner	Female	Intermediate	118
15-00883	MYH14	SNV	other	Peripheral Blood	Tyner	Female	Intermediate	118
15-00883	SH3KBP1	SNV	other	Peripheral Blood	Tyner	Female	Intermediate	118
15-00883	AGBL1	SNV	other	Peripheral Blood	Tyner	Female	Intermediate	118
15-00883	CEBPA	SNV	other	Peripheral Blood	Tyner	Female	Intermediate	118
15-00883	RTL1	SNV	other	Peripheral Blood	Tyner	Female	Intermediate	118
15-00883	PRKAG3	SNV	other	Peripheral Blood	Tyner	Female	Intermediate	118
15-00883	NPM1	Insertion	other	Peripheral Blood	Tyner	Female	Intermediate	118
15-00883	FLT3	ITD	other	Peripheral Blood	Tyner	Female	Intermediate	118
15-00892	TET2	SNV	de_novo	Peripheral Blood	Tyner	Female	Favorable	179
15-00892	NPM1	Insertion	de_novo	Peripheral Blood	Tyner	Female	Favorable	179
15-00892	FLT3	SNV	de_novo	Peripheral Blood	Tyner	Female	Favorable	179
15-00892	PTPN11	SNV	de_novo	Peripheral Blood	Tyner	Female	Favorable	179
15-00898	SH3KBP1	SNV	de_novo	Bone Marrow Aspirate	Tyner	Female	Favorable	586
15-00898	NPM1	Insertion	de_novo	Bone Marrow Aspirate	Tyner	Female	Favorable	586
15-00900	CHD7	SNV	de_novo	Peripheral Blood	Tyner	Male	Intermediate	187
15-00900	GRIN2B	SNV	de_novo	Peripheral Blood	Tyner	Male	Intermediate	187
15-00900	NRAS	SNV	de_novo	Peripheral Blood	Tyner	Male	Intermediate	187
15-00903	TET2	SNV	other	Peripheral Blood	Tyner	Male	Adverse	36
15-00909	SF3B1	SNV	other	Peripheral Blood	Tyner	Female	Adverse	NA
15-00909	FLT3	ITD	other	Peripheral Blood	Tyner	Female	Adverse	NA
15-00936	SERPINI1	SNV	other	Peripheral Blood	Tyner	Male	Adverse	168
15-00936	GABRB3	SNV	other	Peripheral Blood	Tyner	Male	Adverse	168
15-00936	FGD6	SNV	other	Peripheral Blood	Tyner	Male	Adverse	168
15-00936	DNMT3A	SNV	other	Peripheral Blood	Tyner	Male	Adverse	168
15-00936	FLT3	ITD	other	Peripheral Blood	Tyner	Male	Adverse	168
15-00936	GJA8	SNV	other	Peripheral Blood	Tyner	Male	Adverse	168
15-00936	ATG2B	SNV	other	Peripheral Blood	Tyner	Male	Adverse	168
15-00936	BTBD2	SNV	other	Peripheral Blood	Tyner	Male	Adverse	168
15-00936	TBL3	SNV	other	Peripheral Blood	Tyner	Male	Adverse	168
15-00936	SGSM1	SNV	other	Peripheral Blood	Tyner	Male	Adverse	168
15-00936	TET2	SNV	other	Peripheral Blood	Tyner	Male	Adverse	168
15-00936	NPM1	Insertion	other	Peripheral Blood	Tyner	Male	Adverse	168
15-00936	FLT3	SNV	other	Peripheral Blood	Tyner	Male	Adverse	168
15-00936	KIAA1549	SNV	other	Peripheral Blood	Tyner	Male	Adverse	168
15-00939	SRSF2	SNV	secondary	Peripheral Blood	Tyner	Male	Intermediate	122
15-00939	IDH1	SNV	secondary	Peripheral Blood	Tyner	Male	Intermediate	122
15-00942	MPL	SNV	other	Peripheral Blood	Tyner	Female	Intermediate	NA
15-00947	JAK2	SNV	secondary	Bone Marrow Aspirate	Tyner	Male	Adverse	133
15-00947	FGD6	SNV	secondary	Bone Marrow Aspirate	Tyner	Male	Adverse	133
15-00947	CAPN13	SNV	secondary	Bone Marrow Aspirate	Tyner	Male	Adverse	133
15-00961	SRSF2	SNV	de_novo	Peripheral Blood	Tyner	Female	Intermediate	181
15-00964	TBL3	SNV	other	Peripheral Blood	Tyner	Male	Adverse	168
15-00964	GABRB3	SNV	other	Peripheral Blood	Tyner	Male	Adverse	168
15-00964	FLT3	ITD	other	Peripheral Blood	Tyner	Male	Adverse	168
15-00964	SERPINI1	SNV	other	Peripheral Blood	Tyner	Male	Adverse	168
15-00964	DNMT3A	SNV	other	Peripheral Blood	Tyner	Male	Adverse	168
15-00964	ATG2B	SNV	other	Peripheral Blood	Tyner	Male	Adverse	168
15-00964	GJA8	SNV	other	Peripheral Blood	Tyner	Male	Adverse	168
15-00964	TET2	SNV	other	Peripheral Blood	Tyner	Male	Adverse	168
15-00964	BTBD2	SNV	other	Peripheral Blood	Tyner	Male	Adverse	168
15-00964	FGD6	SNV	other	Peripheral Blood	Tyner	Male	Adverse	168
15-00964	SGSM1	SNV	other	Peripheral Blood	Tyner	Male	Adverse	168
15-00964	NPM1	Insertion	other	Peripheral Blood	Tyner	Male	Adverse	168
15-00965	NPM1	Insertion	de_novo	Peripheral Blood	Tyner	Female	Favorable	187
15-00967	CEBPA	SNV	other	Peripheral Blood	Tyner	Female	Intermediate	118
15-00967	RANBP17	SNV	other	Peripheral Blood	Tyner	Female	Intermediate	118
15-00967	AGBL1	SNV	other	Peripheral Blood	Tyner	Female	Intermediate	118
15-00967	MYH14	SNV	other	Peripheral Blood	Tyner	Female	Intermediate	118
15-00967	PRKAG3	SNV	other	Peripheral Blood	Tyner	Female	Intermediate	118
15-00967	SH3KBP1	SNV	other	Peripheral Blood	Tyner	Female	Intermediate	118
15-00967	RTL1	SNV	other	Peripheral Blood	Tyner	Female	Intermediate	118
15-00967	NPM1	Insertion	other	Peripheral Blood	Tyner	Female	Intermediate	118
15-00967	FLT3	ITD	other	Peripheral Blood	Tyner	Female	Intermediate	118
15-00974	GATA2	SNV	other	Peripheral Blood	Tyner	Female	Adverse	533
15-00974	SF3B1	SNV	other	Peripheral Blood	Tyner	Female	Adverse	533
15-00974	NRAS	SNV	other	Peripheral Blood	Tyner	Female	Adverse	533
15-00975	U2AF1	SNV	de_novo	Peripheral Blood	Tyner	Female	Adverse	NA
15-00975	FLT3	ITD	de_novo	Peripheral Blood	Tyner	Female	Adverse	NA
15-00976	NRAS	SNV	secondary	Bone Marrow Aspirate	Tyner	Male	Intermediate	434
15-00976	ASXL1	SNV	secondary	Bone Marrow Aspirate	Tyner	Male	Intermediate	434
15-00976	IDH2	SNV	secondary	Bone Marrow Aspirate	Tyner	Male	Intermediate	434
15-00976	HIST1H3C	SNV	secondary	Bone Marrow Aspirate	Tyner	Male	Intermediate	434
15-00976	PUF60	SNV	secondary	Bone Marrow Aspirate	Tyner	Male	Intermediate	434
15-00981	ADAMTS16	SNV	other	Bone Marrow Aspirate	Tyner	Male	Favorable	17
15-00981	NPM1	Insertion	other	Bone Marrow Aspirate	Tyner	Male	Favorable	17
15-00988	NRAS	SNV	other	Bone Marrow Aspirate	Tyner	Male	Intermediate	187
15-00988	GRIN2B	SNV	other	Bone Marrow Aspirate	Tyner	Male	Intermediate	187
16-00003	IDH2	SNV	de_novo	Peripheral Blood	Tyner	Male	Favorable	603
16-00003	NPM1	Insertion	de_novo	Peripheral Blood	Tyner	Male	Favorable	603
16-00004	PTPN11	SNV	other	Peripheral Blood	Tyner	Female	Intermediate	268
16-00004	IDH2	SNV	other	Peripheral Blood	Tyner	Female	Intermediate	268
16-00004	DNMT3A	SNV	other	Peripheral Blood	Tyner	Female	Intermediate	268
16-00006	FLT3	ITD	secondary	Bone Marrow Aspirate	Tyner	Male	Intermediate	217
16-00006	IGFN1	SNV	secondary	Bone Marrow Aspirate	Tyner	Male	Intermediate	217
16-00006	SF3B1	SNV	secondary	Bone Marrow Aspirate	Tyner	Male	Intermediate	217
16-00007	DNMT3A	SNV	secondary	Peripheral Blood	Tyner	Male	Adverse	217
16-00007	FLT3	ITD	secondary	Peripheral Blood	Tyner	Male	Adverse	217
16-00007	SF3B1	SNV	secondary	Peripheral Blood	Tyner	Male	Adverse	217
16-00007	IGFN1	SNV	secondary	Peripheral Blood	Tyner	Male	Adverse	217
16-00015	FLT3	ITD	relapse	Peripheral Blood	Tyner	Male	Intermediate	996
16-00015	IDH2	SNV	relapse	Peripheral Blood	Tyner	Male	Intermediate	996
16-00015	SRSF2	SNV	relapse	Peripheral Blood	Tyner	Male	Intermediate	996
16-00015	NPM1	Insertion	relapse	Peripheral Blood	Tyner	Male	Intermediate	996
16-00017	DNMT3A	SNV	other	Bone Marrow Aspirate	Tyner	Female	Favorable	188
16-00017	NPM1	Insertion	other	Bone Marrow Aspirate	Tyner	Female	Favorable	188
16-00017	FLNB	SNV	other	Bone Marrow Aspirate	Tyner	Female	Favorable	188
16-00026	MYO6	SNV	other	Bone Marrow Aspirate	Tyner	Male	Favorable	519
16-00026	PTPN14	SNV	other	Bone Marrow Aspirate	Tyner	Male	Favorable	519
16-00026	NR1H4	SNV	other	Bone Marrow Aspirate	Tyner	Male	Favorable	519
16-00026	DNMT3A	SNV	other	Bone Marrow Aspirate	Tyner	Male	Favorable	519
16-00026	WAC	SNV	other	Bone Marrow Aspirate	Tyner	Male	Favorable	519
16-00026	NPM1	Insertion	other	Bone Marrow Aspirate	Tyner	Male	Favorable	519
16-00026	FLT3	SNV	other	Bone Marrow Aspirate	Tyner	Male	Favorable	519
16-00026	RAD21	SNV	other	Bone Marrow Aspirate	Tyner	Male	Favorable	519
16-00026	FLT3	SNV	other	Bone Marrow Aspirate	Tyner	Male	Favorable	519
16-00027	SMC1A	SNV	de_novo	Bone Marrow Aspirate	Tyner	Male	Adverse	393
16-00027	IDH1	SNV	de_novo	Bone Marrow Aspirate	Tyner	Male	Adverse	393
16-00027	FLT3	ITD	de_novo	Bone Marrow Aspirate	Tyner	Male	Adverse	393
16-00031	SMR3B	SNV	other	Peripheral Blood	Tyner	Male	Adverse	576
16-00031	DNMT3A	SNV	other	Peripheral Blood	Tyner	Male	Adverse	576
16-00031	HTR4	SNV	other	Peripheral Blood	Tyner	Male	Adverse	576
16-00031	ROBO1	SNV	other	Peripheral Blood	Tyner	Male	Adverse	576
16-00031	FLT3	ITD	other	Peripheral Blood	Tyner	Male	Adverse	576
16-00035	SRSF2	SNV	de_novo	Peripheral Blood	Tyner	Female	Favorable	566
16-00035	SEMA5A	SNV	de_novo	Peripheral Blood	Tyner	Female	Favorable	566
16-00035	IDH2	SNV	de_novo	Peripheral Blood	Tyner	Female	Favorable	566
16-00035	NPM1	Insertion	de_novo	Peripheral Blood	Tyner	Female	Favorable	566
16-00041	FLT3	ITD	other	Peripheral Blood	Tyner	Male	Intermediate	4
16-00041	NPM1	Insertion	other	Peripheral Blood	Tyner	Male	Intermediate	4
16-00046	BCOR	SNV	other	Bone Marrow Aspirate	Tyner	Male	Adverse	581
16-00046	ACAN	SNV	other	Bone Marrow Aspirate	Tyner	Male	Adverse	581
16-00046	RUNX1	SNV	other	Bone Marrow Aspirate	Tyner	Male	Adverse	581
16-00046	ASXL3	SNV	other	Bone Marrow Aspirate	Tyner	Male	Adverse	581
16-00046	SYCP2	SNV	other	Bone Marrow Aspirate	Tyner	Male	Adverse	581
16-00046	CCDC141	SNV	other	Bone Marrow Aspirate	Tyner	Male	Adverse	581
16-00046	CPT1A	SNV	other	Bone Marrow Aspirate	Tyner	Male	Adverse	581
16-00046	TTBK1	SNV	other	Bone Marrow Aspirate	Tyner	Male	Adverse	581
16-00048	NRAS	SNV	other	Bone Marrow Aspirate	Tyner	Female	Adverse	637
16-00048	POLQ	SNV	other	Bone Marrow Aspirate	Tyner	Female	Adverse	637
16-00048	A1CF	SNV	other	Bone Marrow Aspirate	Tyner	Female	Adverse	637
16-00048	FER1L6	SNV	other	Bone Marrow Aspirate	Tyner	Female	Adverse	637
16-00048	CNTN6	SNV	other	Bone Marrow Aspirate	Tyner	Female	Adverse	637
16-00056	SMC1A	SNV	de_novo	Bone Marrow Aspirate	Tyner	Female	Favorable	201
16-00056	IDH2	SNV	de_novo	Bone Marrow Aspirate	Tyner	Female	Favorable	201
16-00056	NPM1	Insertion	de_novo	Bone Marrow Aspirate	Tyner	Female	Favorable	201
16-00056	FLT3	SNV	de_novo	Bone Marrow Aspirate	Tyner	Female	Favorable	201
16-00056	CBL	SNV	de_novo	Bone Marrow Aspirate	Tyner	Female	Favorable	201
16-00056	TAF1L	SNV	de_novo	Bone Marrow Aspirate	Tyner	Female	Favorable	201
16-00062	TP53	SNV	other	Bone Marrow Aspirate	Tyner	Female	Adverse	NA
16-00062	MED12	SNV	other	Bone Marrow Aspirate	Tyner	Female	Adverse	NA
16-00067	IDH2	SNV	de_novo	Peripheral Blood	Tyner	Female	Intermediate	517
16-00073	SORCS2	SNV	other	Peripheral Blood	Tyner	Female	Intermediate	348
16-00073	SETD2	SNV	other	Peripheral Blood	Tyner	Female	Intermediate	348
16-00073	GRM3	SNV	other	Peripheral Blood	Tyner	Female	Intermediate	348
16-00073	WT1	SNV	other	Peripheral Blood	Tyner	Female	Intermediate	348
16-00073	WDR72	SNV	other	Peripheral Blood	Tyner	Female	Intermediate	348
16-00073	FLT3	SNV	other	Peripheral Blood	Tyner	Female	Intermediate	348
16-00073	WT1	SNV	other	Peripheral Blood	Tyner	Female	Intermediate	348
16-00073	UBR5	SNV	other	Peripheral Blood	Tyner	Female	Intermediate	348
16-00075	TP53	SNV	de_novo	Bone Marrow Aspirate	Tyner	Male	Adverse	13
16-00075	TP53	SNV	de_novo	Bone Marrow Aspirate	Tyner	Male	Adverse	13
16-00077	IDH1	SNV	other	Peripheral Blood	Tyner	Male	Adverse	605
16-00078	SCN1A	SNV	de_novo	Bone Marrow Aspirate	Tyner	Female	Favorable	NA
16-00078	CNTNAP3B	SNV	de_novo	Bone Marrow Aspirate	Tyner	Female	Favorable	NA
16-00078	NRAS	SNV	de_novo	Bone Marrow Aspirate	Tyner	Female	Favorable	NA
16-00078	DNMT3A	SNV	de_novo	Bone Marrow Aspirate	Tyner	Female	Favorable	NA
16-00078	NPM1	Insertion	de_novo	Bone Marrow Aspirate	Tyner	Female	Favorable	NA
16-00087	IDH1	SNV	other	Leukapheresis	Tyner	Female	Intermediate	261
16-00087	NPM1	Insertion	other	Leukapheresis	Tyner	Female	Intermediate	261
16-00088	FLT3	ITD	other	Bone Marrow Aspirate	Tyner	Female	Adverse	324
16-00094	KRAS	SNV	de_novo	Bone Marrow Aspirate	Tyner	Female	Adverse	17
16-00102	FLT3	SNV	de_novo	Bone Marrow Aspirate	Tyner	Male	Favorable	95
16-00102	NPM1	Insertion	de_novo	Bone Marrow Aspirate	Tyner	Male	Favorable	95
16-00109	TET2	SNV	secondary	Leukapheresis	Tyner	Male	Favorable	8
16-00109	NPM1	Insertion	secondary	Leukapheresis	Tyner	Male	Favorable	8
16-00109	FLT3	ITD	secondary	Leukapheresis	Tyner	Male	Favorable	8
16-00113	BRCC3	SNV	other	Bone Marrow Aspirate	Tyner	Male	Intermediate	NA
16-00113	TET2	SNV	other	Bone Marrow Aspirate	Tyner	Male	Intermediate	NA
16-00113	SF3B1	SNV	other	Bone Marrow Aspirate	Tyner	Male	Intermediate	NA
16-00113	PPIC	SNV	other	Bone Marrow Aspirate	Tyner	Male	Intermediate	NA
16-00115	NRAS	SNV	de_novo	Peripheral Blood	Tyner	Male	Adverse	14
16-00115	SRSF2	SNV	de_novo	Peripheral Blood	Tyner	Male	Adverse	14
16-00118	NRAS	SNV	other	Peripheral Blood	Tyner	Female	Intermediate	348
16-00118	GRM3	SNV	other	Peripheral Blood	Tyner	Female	Intermediate	348
16-00118	SORCS2	SNV	other	Peripheral Blood	Tyner	Female	Intermediate	348
16-00118	SETD2	SNV	other	Peripheral Blood	Tyner	Female	Intermediate	348
16-00118	WDR72	SNV	other	Peripheral Blood	Tyner	Female	Intermediate	348
16-00118	WT1	SNV	other	Peripheral Blood	Tyner	Female	Intermediate	348
16-00118	KPNB1	SNV	other	Peripheral Blood	Tyner	Female	Intermediate	348
16-00118	WNK3	SNV	other	Peripheral Blood	Tyner	Female	Intermediate	348
16-00118	WT1	SNV	other	Peripheral Blood	Tyner	Female	Intermediate	348
16-00118	UBR5	SNV	other	Peripheral Blood	Tyner	Female	Intermediate	348
16-00118	WT1	SNV	other	Peripheral Blood	Tyner	Female	Intermediate	348
16-00118	FLT3	SNV	other	Peripheral Blood	Tyner	Female	Intermediate	348
16-00120	FLT3	ITD	de_novo	Peripheral Blood	Tyner	Male	Favorable	514
16-00124	SMR3B	SNV	other	Peripheral Blood	Tyner	Male	Adverse	576
16-00124	HTR4	SNV	other	Peripheral Blood	Tyner	Male	Adverse	576
16-00124	ROBO1	SNV	other	Peripheral Blood	Tyner	Male	Adverse	576
16-00124	ZFHX4	SNV	other	Peripheral Blood	Tyner	Male	Adverse	576
16-00124	FLT3	ITD	other	Peripheral Blood	Tyner	Male	Adverse	576
16-00129	FLT3	SNV	de_novo	Bone Marrow Aspirate	Tyner	Female	Favorable	104
16-00129	NPM1	Insertion	de_novo	Bone Marrow Aspirate	Tyner	Female	Favorable	104
16-00129	NRAS	SNV	de_novo	Bone Marrow Aspirate	Tyner	Female	Favorable	104
16-00132	GNAS	SNV	secondary	Peripheral Blood	Tyner	Male	Adverse	NA
16-00139	JAK2	SNV	secondary	Peripheral Blood	Tyner	Female	Favorable	560
16-00139	IDH2	SNV	secondary	Peripheral Blood	Tyner	Female	Favorable	560
16-00139	NPM1	Insertion	secondary	Peripheral Blood	Tyner	Female	Favorable	560
16-00145	TET2	SNV	secondary	Bone Marrow Aspirate	Tyner	Male	Adverse	159
16-00150	SRSF2	SNV	secondary	Bone Marrow Aspirate	Tyner	Male	Adverse	112
16-00150	PDS5B	SNV	secondary	Bone Marrow Aspirate	Tyner	Male	Adverse	112
16-00150	NRAS	SNV	secondary	Bone Marrow Aspirate	Tyner	Male	Adverse	112
16-00151	BCOR	SNV	secondary	Bone Marrow Aspirate	Tyner	Male	Adverse	NA
16-00151	JAK2	SNV	secondary	Bone Marrow Aspirate	Tyner	Male	Adverse	NA
16-00151	TP53	SNV	secondary	Bone Marrow Aspirate	Tyner	Male	Adverse	NA
16-00151	NF1	SNV	secondary	Bone Marrow Aspirate	Tyner	Male	Adverse	NA
16-00151	BCORL1	SNV	secondary	Bone Marrow Aspirate	Tyner	Male	Adverse	NA
16-00151	IDH1	SNV	secondary	Bone Marrow Aspirate	Tyner	Male	Adverse	NA
16-00157	IDH1	SNV	de_novo	Bone Marrow Aspirate	Tyner	Male	Favorable	528
16-00157	NPM1	Insertion	de_novo	Bone Marrow Aspirate	Tyner	Male	Favorable	528
16-00161	PUF60	SNV	other	Bone Marrow Aspirate	Tyner	Male	Intermediate	189
16-00217	IDH2	SNV	other	Bone Marrow Aspirate	Tyner	Male	Intermediate	596
16-00220	ZRSR2	SNV	de_novo	Bone Marrow Aspirate	Tyner	Male	Favorable	31
16-00220	LOXHD1	SNV	de_novo	Bone Marrow Aspirate	Tyner	Male	Favorable	31
16-00220	PKD1L2	SNV	de_novo	Bone Marrow Aspirate	Tyner	Male	Favorable	31
16-00220	NPM1	Insertion	de_novo	Bone Marrow Aspirate	Tyner	Male	Favorable	31
16-00226	SRSF2	SNV	secondary	Peripheral Blood	Tyner	Male	Intermediate	53
16-00226	RUNX1	SNV	secondary	Peripheral Blood	Tyner	Male	Intermediate	53
16-00249	CALR	SNV	secondary	Bone Marrow Aspirate	Tyner	Male	Intermediate	302
16-00249	STAG1	SNV	secondary	Bone Marrow Aspirate	Tyner	Male	Intermediate	302
16-00261	DUOX1	SNV	other	Bone Marrow Aspirate	Tyner	Male	Intermediate	576
16-00261	DNMT3A	SNV	other	Bone Marrow Aspirate	Tyner	Male	Intermediate	576
16-00261	SMR3B	SNV	other	Bone Marrow Aspirate	Tyner	Male	Intermediate	576
16-00261	ROBO1	SNV	other	Bone Marrow Aspirate	Tyner	Male	Intermediate	576
16-00261	HTR4	SNV	other	Bone Marrow Aspirate	Tyner	Male	Intermediate	576
16-00264	KAT2A	SNV	other	Bone Marrow Aspirate	Tyner	Female	Intermediate	280
16-00264	GRM3	SNV	other	Bone Marrow Aspirate	Tyner	Female	Intermediate	280
16-00264	CLPX	SNV	other	Bone Marrow Aspirate	Tyner	Female	Intermediate	280
16-00264	FLT3	ITD	other	Bone Marrow Aspirate	Tyner	Female	Intermediate	280
16-00264	PHF6	SNV	other	Bone Marrow Aspirate	Tyner	Female	Intermediate	280
16-00269	IDH1	SNV	de_novo	Bone Marrow Aspirate	Tyner	Female	Favorable	170
16-00269	NPM1	Insertion	de_novo	Bone Marrow Aspirate	Tyner	Female	Favorable	170
16-00271	KIF26A	SNV	de_novo	Peripheral Blood	Tyner	Female	Intermediate	464
16-00271	FLT3	ITD	de_novo	Peripheral Blood	Tyner	Female	Intermediate	464
16-00273	DNMT3A	SNV	de_novo	Peripheral Blood	Tyner	Female	Intermediate	169
16-00273	NRAS	SNV	de_novo	Peripheral Blood	Tyner	Female	Intermediate	169
16-00278	DNMT3A	SNV	de_novo	Bone Marrow Aspirate	Tyner	Male	Favorable	440
16-00278	SMC3	SNV	de_novo	Bone Marrow Aspirate	Tyner	Male	Favorable	440
16-00278	NPM1	Insertion	de_novo	Bone Marrow Aspirate	Tyner	Male	Favorable	440
16-00278	FLT3	ITD	de_novo	Bone Marrow Aspirate	Tyner	Male	Favorable	440
16-00289	FLT3	ITD	de_novo	Bone Marrow Aspirate	Tyner	Female	Intermediate	142
16-00289	NPM1	Insertion	de_novo	Bone Marrow Aspirate	Tyner	Female	Intermediate	142
16-00289	WDR72	SNV	de_novo	Bone Marrow Aspirate	Tyner	Female	Intermediate	142
16-00292	FLT3	ITD	de_novo	Bone Marrow Aspirate	Tyner	Female	Favorable	4
16-00292	NPM1	Insertion	de_novo	Bone Marrow Aspirate	Tyner	Female	Favorable	4
16-00294	JAK2	SNV	secondary	Bone Marrow Aspirate	Tyner	Male	Intermediate	NA
16-00303	NPM1	Insertion	de_novo	Bone Marrow Aspirate	Tyner	Female	Favorable	323
16-00307	JAK2	SNV	secondary	Bone Marrow Aspirate	Tyner	Male	Adverse	402
16-00307	ASXL1	SNV	secondary	Bone Marrow Aspirate	Tyner	Male	Adverse	402
16-00307	IDH1	SNV	secondary	Bone Marrow Aspirate	Tyner	Male	Adverse	402
16-00307	CNTN4	SNV	secondary	Bone Marrow Aspirate	Tyner	Male	Adverse	402
16-00307	CHST8	SNV	secondary	Bone Marrow Aspirate	Tyner	Male	Adverse	402
16-00307	KIF2B	SNV	secondary	Bone Marrow Aspirate	Tyner	Male	Adverse	402
16-00307	COL6A6	SNV	secondary	Bone Marrow Aspirate	Tyner	Male	Adverse	402
16-00307	TET2	SNV	secondary	Bone Marrow Aspirate	Tyner	Male	Adverse	402
16-00315	TRRAP	SNV	other	Peripheral Blood	Tyner	Male	Intermediate	523
16-00315	MYH13	SNV	other	Peripheral Blood	Tyner	Male	Intermediate	523
16-00316	HIST1H1C	SNV	other	Bone Marrow Aspirate	Tyner	Male	Intermediate	0
16-00316	DNMT3A	SNV	other	Bone Marrow Aspirate	Tyner	Male	Intermediate	0
16-00316	KIT	SNV	other	Bone Marrow Aspirate	Tyner	Male	Intermediate	0
16-00332	ZRSR2	SNV	other	Peripheral Blood	Tyner	Male	Adverse	292
16-00332	TET2	SNV	other	Peripheral Blood	Tyner	Male	Adverse	292
16-00332	ASXL1	SNV	other	Peripheral Blood	Tyner	Male	Adverse	292
16-00332	JAK2	SNV	other	Peripheral Blood	Tyner	Male	Adverse	292
16-00332	KRAS	SNV	other	Peripheral Blood	Tyner	Male	Adverse	292
16-00339	ACAN	SNV	other	Bone Marrow Aspirate	Tyner	Female	Intermediate	1
16-00339	IKZF1	SNV	other	Bone Marrow Aspirate	Tyner	Female	Intermediate	1
16-00339	FLT3	ITD	other	Bone Marrow Aspirate	Tyner	Female	Intermediate	1
16-00344	DNMT3A	SNV	de_novo	Bone Marrow Aspirate	Tyner	Male	Favorable	188
16-00344	DPF2	SNV	de_novo	Bone Marrow Aspirate	Tyner	Male	Favorable	188
16-00344	PTPN11	SNV	de_novo	Bone Marrow Aspirate	Tyner	Male	Favorable	188
16-00344	NPM1	Insertion	de_novo	Bone Marrow Aspirate	Tyner	Male	Favorable	188
16-00351	MXRA5	SNV	de_novo	Bone Marrow Aspirate	Tyner	Female	Favorable	192
16-00351	TET2	SNV	de_novo	Bone Marrow Aspirate	Tyner	Female	Favorable	192
16-00351	CEBPA	SNV	de_novo	Bone Marrow Aspirate	Tyner	Female	Favorable	192
16-00351	SYCP2	SNV	de_novo	Bone Marrow Aspirate	Tyner	Female	Favorable	192
16-00351	RAD21	SNV	de_novo	Bone Marrow Aspirate	Tyner	Female	Favorable	192
16-00351	RAD21	SNV	de_novo	Bone Marrow Aspirate	Tyner	Female	Favorable	192
16-00354	TP53	SNV	de_novo	Bone Marrow Aspirate	Tyner	Male	Adverse	NA
16-00354	KIT	SNV	de_novo	Bone Marrow Aspirate	Tyner	Male	Adverse	NA
16-00356	NRAS	SNV	secondary	Peripheral Blood	Tyner	Male	Intermediate	207
16-00359	SRSF2	SNV	secondary	Bone Marrow Aspirate	Tyner	Male	Adverse	112
16-00359	PDS5B	SNV	secondary	Bone Marrow Aspirate	Tyner	Male	Adverse	112
16-00366	IDH1	SNV	de_novo	Bone Marrow Aspirate	Tyner	Female	Adverse	167
16-00366	CEBPA	SNV	de_novo	Bone Marrow Aspirate	Tyner	Female	Adverse	167
16-00400	TP53	SNV	de_novo	Bone Marrow Aspirate	Tyner	Male	Adverse	140
16-00406	DNMT3A	SNV	de_novo	Bone Marrow Aspirate	Tyner	Male	Intermediate	151
16-00406	PHF6	SNV	de_novo	Bone Marrow Aspirate	Tyner	Male	Intermediate	151
16-00406	SF3B1	SNV	de_novo	Bone Marrow Aspirate	Tyner	Male	Intermediate	151
16-00406	DRD1	SNV	de_novo	Bone Marrow Aspirate	Tyner	Male	Intermediate	151
16-00406	TET1	SNV	de_novo	Bone Marrow Aspirate	Tyner	Male	Intermediate	151
16-00410	TENM2	SNV	de_novo	Bone Marrow Aspirate	Tyner	Male	Favorable	320
16-00459	IDH1	SNV	other	Peripheral Blood	Tyner	Female	Intermediate	263
16-00459	FLT3	ITD	other	Peripheral Blood	Tyner	Female	Intermediate	263
16-00459	NPM1	Insertion	other	Peripheral Blood	Tyner	Female	Intermediate	263
16-00460	DNMT3A	SNV	de_novo	Bone Marrow Aspirate	Tyner	Male	Intermediate	278
16-00460	HTR4	SNV	de_novo	Bone Marrow Aspirate	Tyner	Male	Intermediate	278
16-00460	IDH1	SNV	de_novo	Bone Marrow Aspirate	Tyner	Male	Intermediate	278
16-00465	CCND3	SNV	de_novo	Leukapheresis	Tyner	Male	Adverse	233
16-00465	FLT3	ITD	de_novo	Leukapheresis	Tyner	Male	Adverse	233
16-00466	TP53	SNV	secondary	Peripheral Blood	Tyner	Male	Adverse	72
16-00479	CSF3R	SNV	secondary	Peripheral Blood	Tyner	Female	Intermediate	NA
16-00479	CBL	SNV	secondary	Peripheral Blood	Tyner	Female	Intermediate	NA
16-00481	NRAS	SNV	other	Peripheral Blood	Tyner	Female	Favorable	336
16-00483	JAK2	SNV	secondary	Bone Marrow Aspirate	Tyner	Male	Intermediate	402
16-00483	COL6A6	SNV	secondary	Bone Marrow Aspirate	Tyner	Male	Intermediate	402
16-00483	IDH1	SNV	secondary	Bone Marrow Aspirate	Tyner	Male	Intermediate	402
16-00483	CNTN4	SNV	secondary	Bone Marrow Aspirate	Tyner	Male	Intermediate	402
16-00483	ASXL1	SNV	secondary	Bone Marrow Aspirate	Tyner	Male	Intermediate	402
16-00483	KIF2B	SNV	secondary	Bone Marrow Aspirate	Tyner	Male	Intermediate	402
16-00483	TET2	SNV	secondary	Bone Marrow Aspirate	Tyner	Male	Intermediate	402
16-00486	FLT3	ITD	other	Peripheral Blood	Tyner	Female	Intermediate	263
16-00486	IDH1	SNV	other	Peripheral Blood	Tyner	Female	Intermediate	263
16-00486	NPM1	Insertion	other	Peripheral Blood	Tyner	Female	Intermediate	263
16-00491	KRAS	SNV	other	Peripheral Blood	Tyner	Female	Adverse	129
16-00491	NPM1	Insertion	other	Peripheral Blood	Tyner	Female	Adverse	129
16-00498	FLT3	ITD	de_novo	Peripheral Blood	Tyner	Female	Favorable	468
16-00510	THSD7B	SNV	de_novo	Bone Marrow Aspirate	Tyner	Male	Adverse	291
16-00510	NRAS	SNV	de_novo	Bone Marrow Aspirate	Tyner	Male	Adverse	291
16-00519	CACNA1E	SNV	de_novo	Bone Marrow Aspirate	Tyner	Male	Intermediate	381
16-00533	TP53	SNV	secondary	Peripheral Blood	Tyner	Male	Adverse	72
16-00540	FLT3	ITD	de_novo	Peripheral Blood	Tyner	Female	Intermediate	NA
16-00547	OGG1	SNV	other	Peripheral Blood	Tyner	Male	Adverse	65
16-00548	CBL	SNV	relapse	Peripheral Blood	Tyner	Male	Adverse	520
16-00548	ADCY8	SNV	relapse	Peripheral Blood	Tyner	Male	Adverse	520
16-00548	SUSD5	SNV	relapse	Peripheral Blood	Tyner	Male	Adverse	520
16-00548	TCHH	SNV	relapse	Peripheral Blood	Tyner	Male	Adverse	520
16-00548	TEX15	SNV	relapse	Peripheral Blood	Tyner	Male	Adverse	520
16-00548	SF3B1	SNV	relapse	Peripheral Blood	Tyner	Male	Adverse	520
16-00548	AS3MT	SNV	relapse	Peripheral Blood	Tyner	Male	Adverse	520
16-00548	ZRSR2	SNV	relapse	Peripheral Blood	Tyner	Male	Adverse	520
16-00564	FAM135B	SNV	other	Bone Marrow Aspirate	Tyner	Female	Adverse	0
16-00593	FER1L6	SNV	other	Peripheral Blood	Tyner	Female	Intermediate	637
16-00593	A1CF	SNV	other	Peripheral Blood	Tyner	Female	Intermediate	637
16-00593	CNTN6	SNV	other	Peripheral Blood	Tyner	Female	Intermediate	637
16-00593	NRAS	SNV	other	Peripheral Blood	Tyner	Female	Intermediate	637
16-00593	POLQ	SNV	other	Peripheral Blood	Tyner	Female	Intermediate	637
16-00595	TP53	SNV	secondary	Peripheral Blood	Tyner	Male	Adverse	63
16-00595	JAK2	SNV	secondary	Peripheral Blood	Tyner	Male	Adverse	63
16-00599	NSD1	SNV	other	Bone Marrow Aspirate	Tyner	Male	Intermediate	280
16-00599	SPEN	SNV	other	Bone Marrow Aspirate	Tyner	Male	Intermediate	280
16-00599	RUNX1	SNV	other	Bone Marrow Aspirate	Tyner	Male	Intermediate	280
16-00611	IDH1	SNV	other	Peripheral Blood	Tyner	Male	Favorable	833
16-00611	STAT5B	SNV	other	Peripheral Blood	Tyner	Male	Favorable	833
16-00611	NPM1	Insertion	other	Peripheral Blood	Tyner	Male	Favorable	833
16-00611	WT1	SNV	other	Peripheral Blood	Tyner	Male	Favorable	833
16-00618	MXRA5	SNV	other	Bone Marrow Aspirate	Tyner	Female	Intermediate	385
16-00618	MGA	SNV	other	Bone Marrow Aspirate	Tyner	Female	Intermediate	385
16-00627	EZH2	SNV	other	Bone Marrow Aspirate	Tyner	Male	Adverse	NA
16-00627	RUNX1	SNV	other	Bone Marrow Aspirate	Tyner	Male	Adverse	NA
16-00627	KCNH7	SNV	other	Bone Marrow Aspirate	Tyner	Male	Adverse	NA
16-00627	ADAMTS12	SNV	other	Bone Marrow Aspirate	Tyner	Male	Adverse	NA
16-00632	PXDNL	SNV	de_novo	Peripheral Blood	Tyner	Male	Intermediate	NA
16-00632	JAK2	SNV	de_novo	Peripheral Blood	Tyner	Male	Intermediate	NA
16-00632	DNMT3A	SNV	de_novo	Peripheral Blood	Tyner	Male	Intermediate	NA
16-00632	NPM1	Insertion	de_novo	Peripheral Blood	Tyner	Male	Intermediate	NA
16-00632	FLT3	ITD	de_novo	Peripheral Blood	Tyner	Male	Intermediate	NA
16-00684	STAG2	SNV	relapse	Bone Marrow Aspirate	Tyner	Female	Adverse	428
16-00701	SRSF2	SNV	secondary	Peripheral Blood	Tyner	Male	Intermediate	256
16-00701	GNAS	SNV	secondary	Peripheral Blood	Tyner	Male	Intermediate	256
16-00701	JAK2	SNV	secondary	Peripheral Blood	Tyner	Male	Intermediate	256
16-00701	RIT1	SNV	secondary	Peripheral Blood	Tyner	Male	Intermediate	256
16-00705	HECW1	SNV	relapse	Peripheral Blood	Tyner	Male	Intermediate	1824
16-00705	IDH2	SNV	relapse	Peripheral Blood	Tyner	Male	Intermediate	1824
16-00708	PHF6	SNV	other	Bone Marrow Aspirate	Tyner	Male	Adverse	NA
16-00708	BCOR	SNV	other	Bone Marrow Aspirate	Tyner	Male	Adverse	NA
16-00708	TET2	SNV	other	Bone Marrow Aspirate	Tyner	Male	Adverse	NA
16-00708	DNMT3A	SNV	other	Bone Marrow Aspirate	Tyner	Male	Adverse	NA
16-00708	FLT3	ITD	other	Bone Marrow Aspirate	Tyner	Male	Adverse	NA
16-00708	PTPN11	SNV	other	Bone Marrow Aspirate	Tyner	Male	Adverse	NA
16-00709	DNMT3A	SNV	other	Bone Marrow Aspirate	Tyner	Female	Favorable	0
16-00709	NPM1	Insertion	other	Bone Marrow Aspirate	Tyner	Female	Favorable	0
16-00710	DNMT3A	SNV	other	Bone Marrow Aspirate	Tyner	Male	Intermediate	424
16-00710	MYO6	SNV	other	Bone Marrow Aspirate	Tyner	Male	Intermediate	424
16-00724	DSCAM	SNV	secondary	Bone Marrow Aspirate	Tyner	Female	Adverse	198
16-00724	TAF1L	SNV	secondary	Bone Marrow Aspirate	Tyner	Female	Adverse	198
16-00724	ADAMTS12	SNV	secondary	Bone Marrow Aspirate	Tyner	Female	Adverse	198
16-00731	SF3B1	SNV	other	Peripheral Blood	Tyner	Female	Adverse	442
16-00731	FLT3	ITD	other	Peripheral Blood	Tyner	Female	Adverse	442
16-00733	ADCY8	SNV	other	Peripheral Blood	Tyner	Male	Adverse	520
16-00733	CBL	SNV	other	Peripheral Blood	Tyner	Male	Adverse	520
16-00733	TEX15	SNV	other	Peripheral Blood	Tyner	Male	Adverse	520
16-00733	TCHH	SNV	other	Peripheral Blood	Tyner	Male	Adverse	520
16-00733	SUSD5	SNV	other	Peripheral Blood	Tyner	Male	Adverse	520
16-00733	SF3B1	SNV	other	Peripheral Blood	Tyner	Male	Adverse	520
16-00733	AS3MT	SNV	other	Peripheral Blood	Tyner	Male	Adverse	520
16-00755	ROS1	SNV	secondary	Bone Marrow Aspirate	Tyner	Female	Adverse	157
16-00755	GATA2	SNV	secondary	Bone Marrow Aspirate	Tyner	Female	Adverse	157
16-00755	NRAS	SNV	secondary	Bone Marrow Aspirate	Tyner	Female	Adverse	157
16-00755	SF3B1	SNV	secondary	Bone Marrow Aspirate	Tyner	Female	Adverse	157
16-00755	IGFN1	SNV	secondary	Bone Marrow Aspirate	Tyner	Female	Adverse	157
16-00765	PTPN11	SNV	relapse	Peripheral Blood	Tyner	Female	Adverse	129
16-00766	KCNH7	SNV	secondary	Bone Marrow Aspirate	Tyner	Male	Adverse	97
16-00766	XIRP1	SNV	secondary	Bone Marrow Aspirate	Tyner	Male	Adverse	97
16-00766	TP53	SNV	secondary	Bone Marrow Aspirate	Tyner	Male	Adverse	97
16-00766	NR1H4	SNV	secondary	Bone Marrow Aspirate	Tyner	Male	Adverse	97
16-00766	ZNF518B	SNV	secondary	Bone Marrow Aspirate	Tyner	Male	Adverse	97
16-00766	FBLN2	SNV	secondary	Bone Marrow Aspirate	Tyner	Male	Adverse	97
16-00770	IDH2	SNV	other	Bone Marrow Aspirate	Tyner	Female	Intermediate	555
16-00771	TP53	SNV	other	Bone Marrow Aspirate	Tyner	Female	Adverse	157
16-00771	NRAS	SNV	other	Bone Marrow Aspirate	Tyner	Female	Adverse	157
16-00771	DNMT3A	SNV	other	Bone Marrow Aspirate	Tyner	Female	Adverse	157
16-00810	NPM1	Insertion	de_novo	Bone Marrow Aspirate	Tyner	Female	Favorable	189
16-00818	RUNX1	SNV	secondary	Peripheral Blood	Tyner	Female	Adverse	NA
16-00820	FRYL	SNV	secondary	Bone Marrow Aspirate	Tyner	Male	Adverse	179
16-00820	TP53	SNV	secondary	Bone Marrow Aspirate	Tyner	Male	Adverse	179
16-00820	DNMT3A	SNV	secondary	Bone Marrow Aspirate	Tyner	Male	Adverse	179
16-00820	EED	SNV	secondary	Bone Marrow Aspirate	Tyner	Male	Adverse	179
16-00820	TP53	SNV	secondary	Bone Marrow Aspirate	Tyner	Male	Adverse	179
16-00822	SRSF2	SNV	secondary	Bone Marrow Aspirate	Tyner	Male	Intermediate	256
16-00822	GNAS	SNV	secondary	Bone Marrow Aspirate	Tyner	Male	Intermediate	256
16-00822	JAK2	SNV	secondary	Bone Marrow Aspirate	Tyner	Male	Intermediate	256
16-00822	RIT1	SNV	secondary	Bone Marrow Aspirate	Tyner	Male	Intermediate	256
16-00831	PTPN11	SNV	other	Peripheral Blood	Tyner	Male	Adverse	1490
16-00836	NPM1	Insertion	secondary	Bone Marrow Aspirate	Tyner	Male	Intermediate	28
16-00836	FLT3	ITD	secondary	Bone Marrow Aspirate	Tyner	Male	Intermediate	28
16-00846	NRAS	SNV	relapse	Peripheral Blood	Tyner	Male	Intermediate	444
16-00852	SF3B1	SNV	other	Bone Marrow Aspirate	Tyner	Female	Intermediate	442
16-00867	IDH2	SNV	de_novo	Bone Marrow Aspirate	Tyner	Female	Intermediate	8
16-00867	FLT3	ITD	de_novo	Bone Marrow Aspirate	Tyner	Female	Intermediate	8
16-00867	NPM1	Insertion	de_novo	Bone Marrow Aspirate	Tyner	Female	Intermediate	8
16-00875	IDH1	SNV	other	Bone Marrow Aspirate	Tyner	Female	Adverse	465
16-00875	DNMT3A	SNV	other	Bone Marrow Aspirate	Tyner	Female	Adverse	465
16-00875	DNMT3A	SNV	other	Bone Marrow Aspirate	Tyner	Female	Adverse	465
16-00880	DNMT3A	SNV	other	Peripheral Blood	Tyner	Female	Favorable	179
16-00880	TMEM132C	SNV	other	Peripheral Blood	Tyner	Female	Favorable	179
16-00880	CEBPA	SNV	other	Peripheral Blood	Tyner	Female	Favorable	179
16-00880	THSD7B	SNV	other	Peripheral Blood	Tyner	Female	Favorable	179
16-00880	NPM1	Insertion	other	Peripheral Blood	Tyner	Female	Favorable	179
16-00882	DDX41	SNV	secondary	Peripheral Blood	Tyner	Male	Adverse	97
16-00882	XIRP1	SNV	secondary	Peripheral Blood	Tyner	Male	Adverse	97
16-00882	TP53	SNV	secondary	Peripheral Blood	Tyner	Male	Adverse	97
16-00882	FBLN2	SNV	secondary	Peripheral Blood	Tyner	Male	Adverse	97
16-00882	NR1H4	SNV	secondary	Peripheral Blood	Tyner	Male	Adverse	97
16-00882	KCNH7	SNV	secondary	Peripheral Blood	Tyner	Male	Adverse	97
16-00882	ZNF518B	SNV	secondary	Peripheral Blood	Tyner	Male	Adverse	97
16-00883	STAT5B	SNV	other	Peripheral Blood	Tyner	Male	Favorable	833
16-00883	IDH1	SNV	other	Peripheral Blood	Tyner	Male	Favorable	833
16-00883	NPM1	Insertion	other	Peripheral Blood	Tyner	Male	Favorable	833
16-00886	PTPN11	SNV	other	Peripheral Blood	Tyner	Female	Adverse	129
16-00886	NPM1	Insertion	other	Peripheral Blood	Tyner	Female	Adverse	129
16-00950	IDH2	SNV	other	Peripheral Blood	Tyner	Female	Favorable	604
16-00950	SRSF2	SNV	other	Peripheral Blood	Tyner	Female	Favorable	604
16-00950	FLT3	SNV	other	Peripheral Blood	Tyner	Female	Favorable	604
16-00950	NPM1	Insertion	other	Peripheral Blood	Tyner	Female	Favorable	604
16-00968	NALCN	SNV	other	Bone Marrow Aspirate	Tyner	Female	Intermediate	1874
16-00968	IDH2	SNV	other	Bone Marrow Aspirate	Tyner	Female	Intermediate	1874
16-00968	SRSF2	SNV	other	Bone Marrow Aspirate	Tyner	Female	Intermediate	1874
16-00970	TP53	SNV	de_novo	Bone Marrow Aspirate	Tyner	Female	Adverse	10
16-00981	IDH2	SNV	de_novo	Peripheral Blood	Tyner	Female	Intermediate	255
16-00981	ANO3	SNV	de_novo	Peripheral Blood	Tyner	Female	Intermediate	255
16-00981	CSF3R	SNV	de_novo	Peripheral Blood	Tyner	Female	Intermediate	255
16-00981	ADAMTS17	SNV	de_novo	Peripheral Blood	Tyner	Female	Intermediate	255
16-01005	IDH2	SNV	de_novo	Bone Marrow Aspirate	Tyner	Female	Adverse	153
16-01010	ATG2A	SNV	other	Peripheral Blood	Tyner	Female	Favorable	634
16-01010	FLT3	SNV	other	Peripheral Blood	Tyner	Female	Favorable	634
16-01010	FLT3	ITD	other	Peripheral Blood	Tyner	Female	Favorable	634
16-01010	CSMD2	SNV	other	Peripheral Blood	Tyner	Female	Favorable	634
16-01010	NPM1	Insertion	other	Peripheral Blood	Tyner	Female	Favorable	634
16-01017	NRAS	SNV	other	Bone Marrow Aspirate	Tyner	Male	Adverse	444
16-01018	ETV6	SNV	other	Bone Marrow Aspirate	Tyner	Male	Intermediate	189
16-01022	NPM1	Insertion	de_novo	Bone Marrow Aspirate	Tyner	Female	Favorable	414
16-01022	TET2	SNV	de_novo	Bone Marrow Aspirate	Tyner	Female	Favorable	414
16-01022	NRAS	SNV	de_novo	Bone Marrow Aspirate	Tyner	Female	Favorable	414
16-01047	IDH1	SNV	relapse	Peripheral Blood	Tyner	Female	Intermediate	927
16-01047	NPM1	Insertion	relapse	Peripheral Blood	Tyner	Female	Intermediate	927
16-01047	FLT3	ITD	relapse	Peripheral Blood	Tyner	Female	Intermediate	927
16-01049	STAG2	SNV	de_novo	Bone Marrow Aspirate	Tyner	Male	Intermediate	372
16-01049	SRSF2	SNV	de_novo	Bone Marrow Aspirate	Tyner	Male	Intermediate	372
16-01055	COL6A6	SNV	secondary	Bone Marrow Aspirate	Tyner	Female	Adverse	183
16-01055	RUNX1	SNV	secondary	Bone Marrow Aspirate	Tyner	Female	Adverse	183
16-01055	IDH2	SNV	secondary	Bone Marrow Aspirate	Tyner	Female	Adverse	183
16-01055	CELSR2	SNV	secondary	Bone Marrow Aspirate	Tyner	Female	Adverse	183
16-01055	FLT3	SNV	secondary	Bone Marrow Aspirate	Tyner	Female	Adverse	183
16-01055	NRAS	SNV	secondary	Bone Marrow Aspirate	Tyner	Female	Adverse	183
16-01059	IDH2	SNV	secondary	Bone Marrow Aspirate	Tyner	Female	Intermediate	560
16-01061	ATG2A	SNV	other	Peripheral Blood	Tyner	Female	Favorable	634
16-01061	FLT3	ITD	other	Peripheral Blood	Tyner	Female	Favorable	634
16-01061	CSMD2	SNV	other	Peripheral Blood	Tyner	Female	Favorable	634
16-01061	FLT3	SNV	other	Peripheral Blood	Tyner	Female	Favorable	634
16-01061	NPM1	Insertion	other	Peripheral Blood	Tyner	Female	Favorable	634
16-01080	FLT3	ITD	de_novo	Peripheral Blood	Tyner	Female	Favorable	NA
16-01093	PUF60	SNV	de_novo	Bone Marrow Aspirate	Tyner	Male	Intermediate	NA
16-01093	TET2	SNV	de_novo	Bone Marrow Aspirate	Tyner	Male	Intermediate	NA
16-01093	TET2	SNV	de_novo	Bone Marrow Aspirate	Tyner	Male	Intermediate	NA
16-01094	TET2	SNV	relapse	Bone Marrow Aspirate	Tyner	Female	Intermediate	633
16-01094	FLT3	SNV	relapse	Bone Marrow Aspirate	Tyner	Female	Intermediate	633
16-01094	FLT3	ITD	relapse	Bone Marrow Aspirate	Tyner	Female	Intermediate	633
16-01098	DDR2	SNV	de_novo	Bone Marrow Aspirate	Tyner	Female	Intermediate	216
16-01098	NPM1	Insertion	de_novo	Bone Marrow Aspirate	Tyner	Female	Intermediate	216
16-01098	FLT3	ITD	de_novo	Bone Marrow Aspirate	Tyner	Female	Intermediate	216
16-01100	RIMS1	SNV	de_novo	Peripheral Blood	Tyner	Male	Favorable	2
16-01100	EPHA3	SNV	de_novo	Peripheral Blood	Tyner	Male	Favorable	2
16-01100	GIT2	SNV	de_novo	Peripheral Blood	Tyner	Male	Favorable	2
16-01100	NPM1	Insertion	de_novo	Peripheral Blood	Tyner	Male	Favorable	2
16-01100	FLT3	SNV	de_novo	Peripheral Blood	Tyner	Male	Favorable	2
16-01103	ATG2A	SNV	other	Peripheral Blood	Tyner	Female	Intermediate	634
16-01103	CSMD2	SNV	other	Peripheral Blood	Tyner	Female	Intermediate	634
16-01103	FLT3	ITD	other	Peripheral Blood	Tyner	Female	Intermediate	634
16-01103	FLT3	SNV	other	Peripheral Blood	Tyner	Female	Intermediate	634
16-01103	NPM1	Insertion	other	Peripheral Blood	Tyner	Female	Intermediate	634
16-01118	FLT3	ITD	relapse	Bone Marrow Aspirate	Tyner	Female	Intermediate	323
16-01118	DNMT3A	SNV	relapse	Bone Marrow Aspirate	Tyner	Female	Intermediate	323
16-01118	NPM1	Insertion	relapse	Bone Marrow Aspirate	Tyner	Female	Intermediate	323
16-01121	FLT3	ITD	de_novo	Bone Marrow Aspirate	Tyner	Male	Favorable	184
16-01121	DNMT3A	SNV	de_novo	Bone Marrow Aspirate	Tyner	Male	Favorable	184
16-01121	CDH18	SNV	de_novo	Bone Marrow Aspirate	Tyner	Male	Favorable	184
16-01121	NPM1	Insertion	de_novo	Bone Marrow Aspirate	Tyner	Male	Favorable	184
16-01123	RP11-1220K2.2	SNV	relapse	Bone Marrow Aspirate	Tyner	Female	Intermediate	360
16-01123	FLT3	ITD	relapse	Bone Marrow Aspirate	Tyner	Female	Intermediate	360
16-01127	NRAS	SNV	other	Leukapheresis	Tyner	Male	Favorable	528
16-01127	IDH1	SNV	other	Leukapheresis	Tyner	Male	Favorable	528
16-01127	NPM1	Insertion	other	Leukapheresis	Tyner	Male	Favorable	528
16-01138	TP53	SNV	relapse	Peripheral Blood	Tyner	Male	Adverse	424
16-01138	GLDC	SNV	relapse	Peripheral Blood	Tyner	Male	Adverse	424
16-01138	NRAS	SNV	relapse	Peripheral Blood	Tyner	Male	Adverse	424
16-01139	RUNX1	SNV	other	Peripheral Blood	Tyner	Female	Intermediate	NA
16-01139	KRAS	SNV	other	Peripheral Blood	Tyner	Female	Intermediate	NA
16-01142	GATA2	SNV	other	Bone Marrow Aspirate	Tyner	Female	Favorable	472
16-01142	CEBPA	SNV	other	Bone Marrow Aspirate	Tyner	Female	Favorable	472
16-01142	TET2	SNV	other	Bone Marrow Aspirate	Tyner	Female	Favorable	472
16-01142	SMC1A	SNV	other	Bone Marrow Aspirate	Tyner	Female	Favorable	472
16-01151	NPM1	Insertion	de_novo	Peripheral Blood	Tyner	Male	Favorable	355
16-01151	EZH2	SNV	de_novo	Peripheral Blood	Tyner	Male	Favorable	355
16-01185	FLT3	ITD	other	Bone Marrow Aspirate	Tyner	Male	Adverse	201
16-01191	SMC1A	SNV	secondary	Peripheral Blood	Tyner	Female	Adverse	246
16-01191	IDH2	SNV	secondary	Peripheral Blood	Tyner	Female	Adverse	246
16-01191	TSHZ2	SNV	secondary	Peripheral Blood	Tyner	Female	Adverse	246
16-01201	SRSF2	SNV	other	Bone Marrow Aspirate	Tyner	Male	Adverse	543
16-01201	IDH1	SNV	other	Bone Marrow Aspirate	Tyner	Male	Adverse	543
16-01201	RUNX1	SNV	other	Bone Marrow Aspirate	Tyner	Male	Adverse	543
16-01201	DNMT3A	SNV	other	Bone Marrow Aspirate	Tyner	Male	Adverse	543
16-01210	BCOR	SNV	de_novo	Bone Marrow Aspirate	Tyner	Male	Intermediate	395
16-01210	DNMT3A	SNV	de_novo	Bone Marrow Aspirate	Tyner	Male	Intermediate	395
16-01216	BCOR	SNV	de_novo	Peripheral Blood	Tyner	Male	Intermediate	395
16-01216	DNMT3A	SNV	de_novo	Peripheral Blood	Tyner	Male	Intermediate	395
16-01219	WT1	SNV	de_novo	Bone Marrow Aspirate	Tyner	Male	Favorable	317
16-01219	JAK3	SNV	de_novo	Bone Marrow Aspirate	Tyner	Male	Favorable	317
16-01219	STAT5B	SNV	de_novo	Bone Marrow Aspirate	Tyner	Male	Favorable	317
16-01223	BCOR	SNV	de_novo	Peripheral Blood	Tyner	Male	Intermediate	31
16-01223	TSHZ2	SNV	de_novo	Peripheral Blood	Tyner	Male	Intermediate	31
16-01223	RUNX1	SNV	de_novo	Peripheral Blood	Tyner	Male	Intermediate	31
16-01223	PEAR1	SNV	de_novo	Peripheral Blood	Tyner	Male	Intermediate	31
16-01223	ASXL1	SNV	de_novo	Peripheral Blood	Tyner	Male	Intermediate	31
16-01223	ADAMTSL1	SNV	de_novo	Peripheral Blood	Tyner	Male	Intermediate	31
16-01223	U2AF1	SNV	de_novo	Peripheral Blood	Tyner	Male	Intermediate	31
16-01225	FLT3	ITD	secondary	Peripheral Blood	Tyner	Female	Intermediate	316
16-01225	NPM1	Insertion	secondary	Peripheral Blood	Tyner	Female	Intermediate	316
16-01227	NRAS	SNV	relapse	Peripheral Blood	Tyner	Female	Favorable	399
16-01227	NPM1	Insertion	relapse	Peripheral Blood	Tyner	Female	Favorable	399
16-01254	TRRAP	SNV	de_novo	Bone Marrow Aspirate	Tyner	Female	Favorable	303
16-01254	NRAS	SNV	de_novo	Bone Marrow Aspirate	Tyner	Female	Favorable	303
16-01254	IDH1	SNV	de_novo	Bone Marrow Aspirate	Tyner	Female	Favorable	303
16-01254	NPM1	Insertion	de_novo	Bone Marrow Aspirate	Tyner	Female	Favorable	303
16-01262	PAPPA2	SNV	de_novo	Bone Marrow Aspirate	Tyner	Female	Favorable	28
16-01267	NF1	SNV	relapse	Peripheral Blood	Tyner	Female	Favorable	361
16-01267	DNMT3A	SNV	relapse	Peripheral Blood	Tyner	Female	Favorable	361
16-01267	WT1	SNV	relapse	Peripheral Blood	Tyner	Female	Favorable	361
16-01267	NPM1	Insertion	relapse	Peripheral Blood	Tyner	Female	Favorable	361
16-01272	TP53	SNV	other	Bone Marrow Aspirate	Tyner	Male	Adverse	80
17-00021	KIT	SNV	relapse	Peripheral Blood	Tyner	Male	Favorable	300
17-00021	DNMT3A	SNV	relapse	Peripheral Blood	Tyner	Male	Favorable	300
17-00021	NPM1	Insertion	relapse	Peripheral Blood	Tyner	Male	Favorable	300
17-00025	MYC	SNV	other	Peripheral Blood	Tyner	Female	Intermediate	173
17-00025	FLT3	ITD	other	Peripheral Blood	Tyner	Female	Intermediate	173
17-00025	DNMT3A	SNV	other	Peripheral Blood	Tyner	Female	Intermediate	173
17-00025	NPM1	Insertion	other	Peripheral Blood	Tyner	Female	Intermediate	173
17-00029	RUNX1	SNV	relapse	Bone Marrow Aspirate	Tyner	Female	Adverse	524
17-00029	IDH2	SNV	relapse	Bone Marrow Aspirate	Tyner	Female	Adverse	524
17-00029	RUNX1	SNV	relapse	Bone Marrow Aspirate	Tyner	Female	Adverse	524
17-00029	FLT3	ITD	relapse	Bone Marrow Aspirate	Tyner	Female	Adverse	524
17-00033	NPM1	Insertion	other	Peripheral Blood	Tyner	Male	Favorable	58
17-00059	MYO6	SNV	other	Bone Marrow Aspirate	Tyner	Male	Intermediate	424
17-00059	PPP1R3A	SNV	other	Bone Marrow Aspirate	Tyner	Male	Intermediate	424
17-00059	DNMT3A	SNV	other	Bone Marrow Aspirate	Tyner	Male	Intermediate	424
17-00064	RAD21	SNV	de_novo	Bone Marrow Aspirate	Tyner	Male	Intermediate	282
17-00064	IDH1	SNV	de_novo	Bone Marrow Aspirate	Tyner	Male	Intermediate	282
17-00064	NPM1	Insertion	de_novo	Bone Marrow Aspirate	Tyner	Male	Intermediate	282
17-00064	FLT3	ITD	de_novo	Bone Marrow Aspirate	Tyner	Male	Intermediate	282
17-00072	NRAS	SNV	secondary	Peripheral Blood	Tyner	Male	Intermediate	362
17-00093	FLT3	ITD	secondary	Peripheral Blood	Tyner	Female	Intermediate	NA
17-00094	JAK2	SNV	secondary	Bone Marrow Aspirate	Tyner	Male	Adverse	153
17-00094	DNMT3A	SNV	secondary	Bone Marrow Aspirate	Tyner	Male	Adverse	153
17-00094	RUNX1	SNV	secondary	Bone Marrow Aspirate	Tyner	Male	Adverse	153
17-00094	RUNX1	SNV	secondary	Bone Marrow Aspirate	Tyner	Male	Adverse	153
17-00096	JAK2	SNV	secondary	Peripheral Blood	Tyner	Male	Intermediate	256
17-00096	SRSF2	SNV	secondary	Peripheral Blood	Tyner	Male	Intermediate	256
17-00096	GNAS	SNV	secondary	Peripheral Blood	Tyner	Male	Intermediate	256
17-00096	RIT1	SNV	secondary	Peripheral Blood	Tyner	Male	Intermediate	256
TCGA-AB-2802	DNMT3A	SNV	de_novo	bone_marrow	TCGA	Male	Intermediate	360
TCGA-AB-2802	PTPN11	SNV	de_novo	bone_marrow	TCGA	Male	Intermediate	360
TCGA-AB-2802	NPM1	Insertion	de_novo	bone_marrow	TCGA	Male	Intermediate	360
TCGA-AB-2802	NPM1	Insertion	de_novo	bone_marrow	TCGA	Male	Intermediate	360
TCGA-AB-2802	IDH1	SNV	de_novo	bone_marrow	TCGA	Male	Intermediate	360
TCGA-AB-2803	RYR3	SNV	de_novo	bone_marrow	TCGA	Female	Favorable	771
TCGA-AB-2804	PHF6	SNV	de_novo	bone_marrow	TCGA	Male	Favorable	2859
TCGA-AB-2805	RUNX1	SNV	de_novo	bone_marrow	TCGA	Male	Intermediate	555
TCGA-AB-2805	RUNX1	Insertion	de_novo	bone_marrow	TCGA	Male	Intermediate	555
TCGA-AB-2805	IDH2	SNV	de_novo	bone_marrow	TCGA	Male	Intermediate	555
TCGA-AB-2805	TNC	SNV	de_novo	bone_marrow	TCGA	Male	Intermediate	555
TCGA-AB-2806	CROCC	SNV	de_novo	bone_marrow	TCGA	Male	Favorable	918
TCGA-AB-2806	PLCE1	SNV	de_novo	bone_marrow	TCGA	Male	Favorable	918
TCGA-AB-2806	OR13H1	SNV	de_novo	bone_marrow	TCGA	Male	Favorable	918
TCGA-AB-2806	ZNF687	SNV	de_novo	bone_marrow	TCGA	Male	Favorable	918
TCGA-AB-2806	GIGYF2	Insertion	de_novo	bone_marrow	TCGA	Male	Favorable	918
TCGA-AB-2807	ASXL1	Deletion	de_novo	bone_marrow	TCGA	Female	Intermediate	147
TCGA-AB-2807	RUNX1	Deletion	de_novo	bone_marrow	TCGA	Female	Intermediate	147
TCGA-AB-2807	IDH2	SNV	de_novo	bone_marrow	TCGA	Female	Intermediate	147
TCGA-AB-2808	CEBPA	Insertion	de_novo	bone_marrow	TCGA	Male	Intermediate	3543
TCGA-AB-2808	NRAS	SNV	de_novo	bone_marrow	TCGA	Male	Intermediate	3543
TCGA-AB-2809	DNMT3A	SNV	de_novo	bone_marrow	TCGA	Female	Intermediate	66
TCGA-AB-2809	NPM1	Insertion	de_novo	bone_marrow	TCGA	Female	Intermediate	66
TCGA-AB-2810	DMD	SNV	de_novo	bone_marrow	TCGA	Female	Unknown	39
TCGA-AB-2810	CADPS	SNV	de_novo	bone_marrow	TCGA	Female	Unknown	39
TCGA-AB-2810	UNC5B	SNV	de_novo	bone_marrow	TCGA	Female	Unknown	39
TCGA-AB-2810	CMYA5	SNV	de_novo	bone_marrow	TCGA	Female	Unknown	39
TCGA-AB-2810	IDH2	SNV	de_novo	bone_marrow	TCGA	Female	Unknown	39
TCGA-AB-2810	SMOC2	SNV	de_novo	bone_marrow	TCGA	Female	Unknown	39
TCGA-AB-2810	NPM1	Insertion	de_novo	bone_marrow	TCGA	Female	Unknown	39
TCGA-AB-2811	DNMT3A	SNV	de_novo	bone_marrow	TCGA	Male	Intermediate	246
TCGA-AB-2811	FLT3	SNV	de_novo	bone_marrow	TCGA	Male	Intermediate	246
TCGA-AB-2811	SMC1A	SNV	de_novo	bone_marrow	TCGA	Male	Intermediate	246
TCGA-AB-2811	TEKT4	SNV	de_novo	bone_marrow	TCGA	Male	Intermediate	246
TCGA-AB-2811	PTCH1	SNV	de_novo	bone_marrow	TCGA	Male	Intermediate	246
TCGA-AB-2811	DOCK4	SNV	de_novo	bone_marrow	TCGA	Male	Intermediate	246
TCGA-AB-2811	NPM1	Insertion	de_novo	bone_marrow	TCGA	Male	Intermediate	246
TCGA-AB-2812	FLT3	ITD	de_novo	bone_marrow	TCGA	Female	Intermediate	345
TCGA-AB-2812	PPP1R3A	SNV	de_novo	bone_marrow	TCGA	Female	Intermediate	345
TCGA-AB-2812	NPM1	Insertion	de_novo	bone_marrow	TCGA	Female	Intermediate	345
TCGA-AB-2813	TP53	SNV	de_novo	bone_marrow	TCGA	Male	Adverse	39
TCGA-AB-2813	ZNF518B	SNV	de_novo	bone_marrow	TCGA	Male	Adverse	39
TCGA-AB-2813	KIAA1683	SNV	de_novo	bone_marrow	TCGA	Male	Adverse	39
TCGA-AB-2813	MYO5B	SNV	de_novo	bone_marrow	TCGA	Male	Adverse	39
TCGA-AB-2813	BBS12	SNV	de_novo	bone_marrow	TCGA	Male	Adverse	39
TCGA-AB-2813	OR13H1	SNV	de_novo	bone_marrow	TCGA	Male	Adverse	39
TCGA-AB-2813	CACNA1B	SNV	de_novo	bone_marrow	TCGA	Male	Adverse	39
TCGA-AB-2814	FLT3	SNV	de_novo	bone_marrow	TCGA	Female	Adverse	789
TCGA-AB-2814	BCORL1	Insertion	de_novo	bone_marrow	TCGA	Female	Adverse	789
TCGA-AB-2814	CACNA1B	SNV	de_novo	bone_marrow	TCGA	Female	Adverse	789
TCGA-AB-2816	DNMT3A	SNV	de_novo	bone_marrow	TCGA	Female	Intermediate	225
TCGA-AB-2816	FLT3	SNV	de_novo	bone_marrow	TCGA	Female	Intermediate	225
TCGA-AB-2816	NRAS	SNV	de_novo	bone_marrow	TCGA	Female	Intermediate	225
TCGA-AB-2816	NPM1	Insertion	de_novo	bone_marrow	TCGA	Female	Intermediate	225
TCGA-AB-2816	CAMK1G	SNV	de_novo	bone_marrow	TCGA	Female	Intermediate	225
TCGA-AB-2817	CBFB	Insertion	de_novo	bone_marrow	TCGA	Male	Adverse	279
TCGA-AB-2817	CMYA5	SNV	de_novo	bone_marrow	TCGA	Male	Adverse	279
TCGA-AB-2817	GPR6	SNV	de_novo	bone_marrow	TCGA	Male	Adverse	279
TCGA-AB-2817	EZH2	Insertion	de_novo	bone_marrow	TCGA	Male	Adverse	279
TCGA-AB-2817	EZH2	Insertion	de_novo	bone_marrow	TCGA	Male	Adverse	279
TCGA-AB-2818	DNMT3A	SNV	de_novo	bone_marrow	TCGA	Female	Intermediate	306
TCGA-AB-2818	FLT3	SNV	de_novo	bone_marrow	TCGA	Female	Intermediate	306
TCGA-AB-2818	RAD21	Insertion	de_novo	bone_marrow	TCGA	Female	Intermediate	306
TCGA-AB-2818	NPM1	Insertion	de_novo	bone_marrow	TCGA	Female	Intermediate	306
TCGA-AB-2819	KIT	SNV	de_novo	bone_marrow	TCGA	Female	Favorable	2868
TCGA-AB-2820	CSMD1	SNV	de_novo	bone_marrow	TCGA	Male	Adverse	9
TCGA-AB-2820	TP53	Insertion	de_novo	bone_marrow	TCGA	Male	Adverse	9
TCGA-AB-2820	TUBA3C	SNV	de_novo	bone_marrow	TCGA	Male	Adverse	9
TCGA-AB-2820	SUZ12	SNV	de_novo	bone_marrow	TCGA	Male	Adverse	9
TCGA-AB-2821	ASXL1	SNV	de_novo	bone_marrow	TCGA	Male	Intermediate	822
TCGA-AB-2821	RUNX1	Insertion	de_novo	bone_marrow	TCGA	Male	Intermediate	822
TCGA-AB-2821	U2AF1	SNV	de_novo	bone_marrow	TCGA	Male	Intermediate	822
TCGA-AB-2821	NTRK3	SNV	de_novo	bone_marrow	TCGA	Male	Intermediate	822
TCGA-AB-2821	IDH2	SNV	de_novo	bone_marrow	TCGA	Male	Intermediate	822
TCGA-AB-2821	IDH1	SNV	de_novo	bone_marrow	TCGA	Male	Intermediate	822
TCGA-AB-2822	DNMT3A	SNV	de_novo	bone_marrow	TCGA	Male	Intermediate	969
TCGA-AB-2822	SMC1A	SNV	de_novo	bone_marrow	TCGA	Male	Intermediate	969
TCGA-AB-2822	MED12	SNV	de_novo	bone_marrow	TCGA	Male	Intermediate	969
TCGA-AB-2822	GRID1	SNV	de_novo	bone_marrow	TCGA	Male	Intermediate	969
TCGA-AB-2822	TET2	Deletion	de_novo	bone_marrow	TCGA	Male	Intermediate	969
TCGA-AB-2822	IDH1	SNV	de_novo	bone_marrow	TCGA	Male	Intermediate	969
TCGA-AB-2824	DNMT3A	SNV	de_novo	bone_marrow	TCGA	Male	Intermediate	9
TCGA-AB-2824	SMC1A	SNV	de_novo	bone_marrow	TCGA	Male	Intermediate	9
TCGA-AB-2824	NPM1	Insertion	de_novo	bone_marrow	TCGA	Male	Intermediate	9
TCGA-AB-2825	DNMT3A	SNV	de_novo	bone_marrow	TCGA	Female	Intermediate	225
TCGA-AB-2825	FLT3	ITD	de_novo	bone_marrow	TCGA	Female	Intermediate	225
TCGA-AB-2825	NPM1	Insertion	de_novo	bone_marrow	TCGA	Female	Intermediate	225
TCGA-AB-2826	KRAS	SNV	de_novo	bone_marrow	TCGA	Female	Intermediate	723
TCGA-AB-2826	IDH2	SNV	de_novo	bone_marrow	TCGA	Female	Intermediate	723
TCGA-AB-2826	NPM1	Insertion	de_novo	bone_marrow	TCGA	Female	Intermediate	723
TCGA-AB-2827	MTMR3	SNV	de_novo	bone_marrow	TCGA	Male	Intermediate	264
TCGA-AB-2827	PPIC	SNV	de_novo	bone_marrow	TCGA	Male	Intermediate	264
TCGA-AB-2827	MYC	SNV	de_novo	bone_marrow	TCGA	Male	Intermediate	264
TCGA-AB-2828	FCGBP	SNV	de_novo	bone_marrow	TCGA	Male	Favorable	2997
TCGA-AB-2828	OR2M2	SNV	de_novo	bone_marrow	TCGA	Male	Favorable	2997
TCGA-AB-2829	TP53	SNV	de_novo	bone_marrow	TCGA	Male	Adverse	267
TCGA-AB-2829	TP53	SNV	de_novo	bone_marrow	TCGA	Male	Adverse	267
TCGA-AB-2830	SCML2	SNV	de_novo	bone_marrow	TCGA	Female	Intermediate	243
TCGA-AB-2830	DNMT3A	SNV	de_novo	bone_marrow	TCGA	Female	Intermediate	243
TCGA-AB-2830	FLT3	ITD	de_novo	bone_marrow	TCGA	Female	Intermediate	243
TCGA-AB-2830	TET2	Insertion	de_novo	bone_marrow	TCGA	Female	Intermediate	243
TCGA-AB-2830	TET2	Deletion	de_novo	bone_marrow	TCGA	Female	Intermediate	243
TCGA-AB-2831	DNMT3A	Deletion	de_novo	bone_marrow	TCGA	Male	Intermediate	606
TCGA-AB-2832	PLEKHH1	SNV	de_novo	bone_marrow	TCGA	Female	Adverse	354
TCGA-AB-2833	CROCC	SNV	de_novo	bone_marrow	TCGA	Male	Intermediate	474
TCGA-AB-2833	DNMT3A	SNV	de_novo	bone_marrow	TCGA	Male	Intermediate	474
TCGA-AB-2833	PTPRT	SNV	de_novo	bone_marrow	TCGA	Male	Intermediate	474
TCGA-AB-2833	CBFB	SNV	de_novo	bone_marrow	TCGA	Male	Intermediate	474
TCGA-AB-2834	FLT3	SNV	de_novo	bone_marrow	TCGA	Male	Adverse	231
TCGA-AB-2835	NPM1	Insertion	de_novo	bone_marrow	TCGA	Male	Intermediate	2319
TCGA-AB-2836	FLT3	ITD	de_novo	bone_marrow	TCGA	Male	Adverse	510
TCGA-AB-2836	NPM1	Insertion	de_novo	bone_marrow	TCGA	Male	Adverse	510
TCGA-AB-2837	NPM1	Insertion	de_novo	bone_marrow	TCGA	Female	Intermediate	21
TCGA-AB-2838	KIF2B	SNV	de_novo	bone_marrow	TCGA	Male	Adverse	372
TCGA-AB-2838	CLEC18B	SNV	de_novo	bone_marrow	TCGA	Male	Adverse	372
TCGA-AB-2838	NRAS	SNV	de_novo	bone_marrow	TCGA	Male	Adverse	372
TCGA-AB-2839	DNMT3A	SNV	de_novo	bone_marrow	TCGA	Female	Intermediate	489
TCGA-AB-2839	WT1	Insertion	de_novo	bone_marrow	TCGA	Female	Intermediate	489
TCGA-AB-2839	CEBPA	Deletion	de_novo	bone_marrow	TCGA	Female	Intermediate	489
TCGA-AB-2839	PTPN11	SNV	de_novo	bone_marrow	TCGA	Female	Intermediate	489
TCGA-AB-2839	SMC3	SNV	de_novo	bone_marrow	TCGA	Female	Intermediate	489
TCGA-AB-2839	NRAS	SNV	de_novo	bone_marrow	TCGA	Female	Intermediate	489
TCGA-AB-2839	NPM1	Insertion	de_novo	bone_marrow	TCGA	Female	Intermediate	489
TCGA-AB-2840	FLT3	ITD	de_novo	bone_marrow	TCGA	Male	Favorable	21
TCGA-AB-2843	U2AF1	SNV	de_novo	bone_marrow	TCGA	Male	Intermediate	189
TCGA-AB-2843	KIT	SNV	de_novo	bone_marrow	TCGA	Male	Intermediate	189
TCGA-AB-2843	KIT	SNV	de_novo	bone_marrow	TCGA	Male	Intermediate	189
TCGA-AB-2843	PLCE1	SNV	de_novo	bone_marrow	TCGA	Male	Intermediate	189
TCGA-AB-2843	CD74	SNV	de_novo	bone_marrow	TCGA	Male	Intermediate	189
TCGA-AB-2844	FLT3	ITD	de_novo	bone_marrow	TCGA	Male	Adverse	117
TCGA-AB-2844	WT1	Insertion	de_novo	bone_marrow	TCGA	Male	Adverse	117
TCGA-AB-2844	SMC1A	SNV	de_novo	bone_marrow	TCGA	Male	Adverse	117
TCGA-AB-2844	MUC17	SNV	de_novo	bone_marrow	TCGA	Male	Adverse	117
TCGA-AB-2845	EPHA2	SNV	de_novo	bone_marrow	TCGA	Female	Intermediate	279
TCGA-AB-2845	CEBPA	Insertion	de_novo	bone_marrow	TCGA	Female	Intermediate	279
TCGA-AB-2845	CEBPA	Deletion	de_novo	bone_marrow	TCGA	Female	Intermediate	279
TCGA-AB-2845	CEBPA	SNV	de_novo	bone_marrow	TCGA	Female	Intermediate	279
TCGA-AB-2845	TET2	Deletion	de_novo	bone_marrow	TCGA	Female	Intermediate	279
TCGA-AB-2846	WT1	Insertion	de_novo	bone_marrow	TCGA	Female	Favorable	1374
TCGA-AB-2846	KIT	Deletion	de_novo	bone_marrow	TCGA	Female	Favorable	1374
TCGA-AB-2846	KIT	Insertion	de_novo	bone_marrow	TCGA	Female	Favorable	1374
TCGA-AB-2846	MGAM	SNV	de_novo	bone_marrow	TCGA	Female	Favorable	1374
TCGA-AB-2846	ZFP42	SNV	de_novo	bone_marrow	TCGA	Female	Favorable	1374
TCGA-AB-2846	CENPF	SNV	de_novo	bone_marrow	TCGA	Female	Favorable	1374
TCGA-AB-2847	ADAMTS16	SNV	de_novo	bone_marrow	TCGA	Male	Adverse	1581
TCGA-AB-2847	U2AF1	SNV	de_novo	bone_marrow	TCGA	Male	Adverse	1581
TCGA-AB-2848	NPM1	Insertion	de_novo	bone_marrow	TCGA	Male	Intermediate	435
TCGA-AB-2849	MUC16	SNV	de_novo	bone_marrow	TCGA	Male	Adverse	2865
TCGA-AB-2849	SPEN	SNV	de_novo	bone_marrow	TCGA	Male	Adverse	2865
TCGA-AB-2849	THRAP3	SNV	de_novo	bone_marrow	TCGA	Male	Adverse	2865
TCGA-AB-2850	RUNX1	Deletion	de_novo	bone_marrow	TCGA	Female	Unknown	57
TCGA-AB-2850	KIF2B	SNV	de_novo	bone_marrow	TCGA	Female	Unknown	57
TCGA-AB-2850	IDH2	SNV	de_novo	bone_marrow	TCGA	Female	Unknown	57
TCGA-AB-2850	STAG2	SNV	de_novo	bone_marrow	TCGA	Female	Unknown	57
TCGA-AB-2850	NOTCH1	SNV	de_novo	bone_marrow	TCGA	Female	Unknown	57
TCGA-AB-2851	DNMT3A	Deletion	de_novo	bone_marrow	TCGA	Female	Intermediate	231
TCGA-AB-2851	FLT3	SNV	de_novo	bone_marrow	TCGA	Female	Intermediate	231
TCGA-AB-2851	U2AF2	Insertion	de_novo	bone_marrow	TCGA	Female	Intermediate	231
TCGA-AB-2851	SMC3	SNV	de_novo	bone_marrow	TCGA	Female	Intermediate	231
TCGA-AB-2851	TPRG1	SNV	de_novo	bone_marrow	TCGA	Female	Intermediate	231
TCGA-AB-2853	DNMT3A	SNV	de_novo	bone_marrow	TCGA	Male	Intermediate	93
TCGA-AB-2853	FLT3	ITD	de_novo	bone_marrow	TCGA	Male	Intermediate	93
TCGA-AB-2853	SMC3	SNV	de_novo	bone_marrow	TCGA	Male	Intermediate	93
TCGA-AB-2853	NPM1	Insertion	de_novo	bone_marrow	TCGA	Male	Intermediate	93
TCGA-AB-2854	FRYL	SNV	de_novo	bone_marrow	TCGA	Female	Intermediate	333
TCGA-AB-2855	PTPN11	SNV	de_novo	bone_marrow	TCGA	Male	Adverse	216
TCGA-AB-2855	PHF6	Insertion	de_novo	bone_marrow	TCGA	Male	Adverse	216
TCGA-AB-2857	TP53	SNV	de_novo	bone_marrow	TCGA	Male	Adverse	300
TCGA-AB-2857	SCN1A	SNV	de_novo	bone_marrow	TCGA	Male	Adverse	300
TCGA-AB-2858	SMC1A	SNV	de_novo	bone_marrow	TCGA	Female	Favorable	576
TCGA-AB-2859	DNMT3A	SNV	de_novo	bone_marrow	TCGA	Male	Intermediate	306
TCGA-AB-2859	HNRNPK	Deletion	de_novo	bone_marrow	TCGA	Male	Intermediate	306
TCGA-AB-2859	NPM1	Insertion	de_novo	bone_marrow	TCGA	Male	Intermediate	306
TCGA-AB-2860	TP53	Insertion	de_novo	bone_marrow	TCGA	Female	Adverse	408
TCGA-AB-2860	MUC16	SNV	de_novo	bone_marrow	TCGA	Female	Adverse	408
TCGA-AB-2860	ENTPD1	SNV	de_novo	bone_marrow	TCGA	Female	Adverse	408
TCGA-AB-2860	DCHS2	SNV	de_novo	bone_marrow	TCGA	Female	Adverse	408
TCGA-AB-2861	TUSC3	SNV	de_novo	bone_marrow	TCGA	Male	Adverse	18
TCGA-AB-2861	KRAS	SNV	de_novo	bone_marrow	TCGA	Male	Adverse	18
TCGA-AB-2861	DNMT3A	SNV	de_novo	bone_marrow	TCGA	Male	Adverse	18
TCGA-AB-2861	U2AF1	SNV	de_novo	bone_marrow	TCGA	Male	Adverse	18
TCGA-AB-2861	NPM1	Insertion	de_novo	bone_marrow	TCGA	Male	Adverse	18
TCGA-AB-2862	HECW1	SNV	de_novo	bone_marrow	TCGA	Female	Favorable	2070
TCGA-AB-2862	TCERG1L	SNV	de_novo	bone_marrow	TCGA	Female	Favorable	2070
TCGA-AB-2863	DNMT3A	SNV	de_novo	bone_marrow	TCGA	Male	Adverse	36
TCGA-AB-2863	CEBPA	Deletion	de_novo	bone_marrow	TCGA	Male	Adverse	36
TCGA-AB-2863	EGFR	SNV	de_novo	bone_marrow	TCGA	Male	Adverse	36
TCGA-AB-2863	MTA2	SNV	de_novo	bone_marrow	TCGA	Male	Adverse	36
TCGA-AB-2863	RNF213	SNV	de_novo	bone_marrow	TCGA	Male	Adverse	36
TCGA-AB-2863	IDH1	SNV	de_novo	bone_marrow	TCGA	Male	Adverse	36
TCGA-AB-2864	KRAS	SNV	de_novo	bone_marrow	TCGA	Female	Intermediate	603
TCGA-AB-2864	DNMT3A	SNV	de_novo	bone_marrow	TCGA	Female	Intermediate	603
TCGA-AB-2864	ASXL1	Insertion	de_novo	bone_marrow	TCGA	Female	Intermediate	603
TCGA-AB-2864	IDH2	SNV	de_novo	bone_marrow	TCGA	Female	Intermediate	603
TCGA-AB-2864	ASB4	SNV	de_novo	bone_marrow	TCGA	Female	Intermediate	603
TCGA-AB-2865	JAK2	SNV	de_novo	bone_marrow	TCGA	Male	Intermediate	69
TCGA-AB-2865	KRAS	SNV	de_novo	bone_marrow	TCGA	Male	Intermediate	69
TCGA-AB-2865	RUNX1	SNV	de_novo	bone_marrow	TCGA	Male	Intermediate	69
TCGA-AB-2865	RUNX1	SNV	de_novo	bone_marrow	TCGA	Male	Intermediate	69
TCGA-AB-2865	TTBK1	SNV	de_novo	bone_marrow	TCGA	Male	Intermediate	69
TCGA-AB-2865	DIS3	SNV	de_novo	bone_marrow	TCGA	Male	Intermediate	69
TCGA-AB-2865	TET2	SNV	de_novo	bone_marrow	TCGA	Male	Intermediate	69
TCGA-AB-2865	TET2	Insertion	de_novo	bone_marrow	TCGA	Male	Intermediate	69
TCGA-AB-2865	TET2	Insertion	de_novo	bone_marrow	TCGA	Male	Intermediate	69
TCGA-AB-2865	PLXNA4	SNV	de_novo	bone_marrow	TCGA	Male	Intermediate	69
TCGA-AB-2865	EZH2	SNV	de_novo	bone_marrow	TCGA	Male	Intermediate	69
TCGA-AB-2866	IDH2	SNV	de_novo	bone_marrow	TCGA	Male	Intermediate	165
TCGA-AB-2867	DNMT3A	SNV	de_novo	bone_marrow	TCGA	Female	Intermediate	156
TCGA-AB-2867	DNMT3A	SNV	de_novo	bone_marrow	TCGA	Female	Intermediate	156
TCGA-AB-2867	NID2	SNV	de_novo	bone_marrow	TCGA	Female	Intermediate	156
TCGA-AB-2867	IDH1	SNV	de_novo	bone_marrow	TCGA	Female	Intermediate	156
TCGA-AB-2868	TP53	SNV	de_novo	bone_marrow	TCGA	Male	Adverse	135
TCGA-AB-2868	PHACTR1	SNV	de_novo	bone_marrow	TCGA	Male	Adverse	135
TCGA-AB-2868	SPEN	SNV	de_novo	bone_marrow	TCGA	Male	Adverse	135
TCGA-AB-2868	EPPK1	SNV	de_novo	bone_marrow	TCGA	Male	Adverse	135
TCGA-AB-2868	LRBA	SNV	de_novo	bone_marrow	TCGA	Male	Adverse	135
TCGA-AB-2869	DNMT3A	SNV	de_novo	bone_marrow	TCGA	Female	Intermediate	813
TCGA-AB-2869	FLT3	ITD	de_novo	bone_marrow	TCGA	Female	Intermediate	813
TCGA-AB-2869	ABCA4	SNV	de_novo	bone_marrow	TCGA	Female	Intermediate	813
TCGA-AB-2869	NPM1	Insertion	de_novo	bone_marrow	TCGA	Female	Intermediate	813
TCGA-AB-2870	FLT3	ITD	de_novo	bone_marrow	TCGA	Male	Favorable	135
TCGA-AB-2870	ATG4C	SNV	de_novo	bone_marrow	TCGA	Male	Favorable	135
TCGA-AB-2870	COL12A1	SNV	de_novo	bone_marrow	TCGA	Male	Favorable	135
TCGA-AB-2870	NRAS	SNV	de_novo	bone_marrow	TCGA	Male	Favorable	135
TCGA-AB-2870	SEMA4A	SNV	de_novo	bone_marrow	TCGA	Male	Favorable	135
TCGA-AB-2870	SPEG	SNV	de_novo	bone_marrow	TCGA	Male	Favorable	135
TCGA-AB-2871	FLT3	ITD	de_novo	bone_marrow	TCGA	Male	Intermediate	678
TCGA-AB-2871	THRAP3	SNV	de_novo	bone_marrow	TCGA	Male	Intermediate	678
TCGA-AB-2871	KCNJ6	SNV	de_novo	bone_marrow	TCGA	Male	Intermediate	678
TCGA-AB-2871	VPS13C	SNV	de_novo	bone_marrow	TCGA	Male	Intermediate	678
TCGA-AB-2871	COL12A1	SNV	de_novo	bone_marrow	TCGA	Male	Intermediate	678
TCGA-AB-2871	PTPN11	SNV	de_novo	bone_marrow	TCGA	Male	Intermediate	678
TCGA-AB-2871	STAG2	SNV	de_novo	bone_marrow	TCGA	Male	Intermediate	678
TCGA-AB-2871	NPM1	Insertion	de_novo	bone_marrow	TCGA	Male	Intermediate	678
TCGA-AB-2872	CALR	Insertion	de_novo	bone_marrow	TCGA	Male	Favorable	1302
TCGA-AB-2872	DCHS2	SNV	de_novo	bone_marrow	TCGA	Male	Favorable	1302
TCGA-AB-2872	TTN	SNV	de_novo	bone_marrow	TCGA	Male	Favorable	1302
TCGA-AB-2873	DNMT3A	SNV	de_novo	bone_marrow	TCGA	Female	Intermediate	981
TCGA-AB-2873	TET2	Deletion	de_novo	bone_marrow	TCGA	Female	Intermediate	981
TCGA-AB-2874	SMG1	SNV	de_novo	bone_marrow	TCGA	Male	Adverse	1056
TCGA-AB-2874	WT1	SNV	de_novo	bone_marrow	TCGA	Male	Adverse	1056
TCGA-AB-2874	CEBPA	SNV	de_novo	bone_marrow	TCGA	Male	Adverse	1056
TCGA-AB-2874	FCGBP	SNV	de_novo	bone_marrow	TCGA	Male	Adverse	1056
TCGA-AB-2874	IDH2	SNV	de_novo	bone_marrow	TCGA	Male	Adverse	1056
TCGA-AB-2874	CCDC60	SNV	de_novo	bone_marrow	TCGA	Male	Adverse	1056
TCGA-AB-2875	FLT3	ITD	de_novo	bone_marrow	TCGA	Male	Favorable	831
TCGA-AB-2875	BMPER	SNV	de_novo	bone_marrow	TCGA	Male	Favorable	831
TCGA-AB-2875	PPP1R3A	SNV	de_novo	bone_marrow	TCGA	Male	Favorable	831
TCGA-AB-2875	FLG	SNV	de_novo	bone_marrow	TCGA	Male	Favorable	831
TCGA-AB-2875	MAP2	SNV	de_novo	bone_marrow	TCGA	Male	Favorable	831
TCGA-AB-2876	PHACTR1	Insertion	de_novo	bone_marrow	TCGA	Female	Adverse	1770
TCGA-AB-2876	MYO3A	SNV	de_novo	bone_marrow	TCGA	Female	Adverse	1770
TCGA-AB-2876	EED	SNV	de_novo	bone_marrow	TCGA	Female	Adverse	1770
TCGA-AB-2876	TET2	SNV	de_novo	bone_marrow	TCGA	Female	Adverse	1770
TCGA-AB-2876	TET2	Deletion	de_novo	bone_marrow	TCGA	Female	Adverse	1770
TCGA-AB-2877	FLT3	ITD	de_novo	bone_marrow	TCGA	Female	Intermediate	1242
TCGA-AB-2877	XKR4	SNV	de_novo	bone_marrow	TCGA	Female	Intermediate	1242
TCGA-AB-2877	IDH2	SNV	de_novo	bone_marrow	TCGA	Female	Intermediate	1242
TCGA-AB-2877	NPM1	Insertion	de_novo	bone_marrow	TCGA	Female	Intermediate	1242
TCGA-AB-2878	CHD4	SNV	de_novo	bone_marrow	TCGA	Female	Adverse	366
TCGA-AB-2878	TP53	SNV	de_novo	bone_marrow	TCGA	Female	Adverse	366
TCGA-AB-2878	TP53	Deletion	de_novo	bone_marrow	TCGA	Female	Adverse	366
TCGA-AB-2878	CROCC	SNV	de_novo	bone_marrow	TCGA	Female	Adverse	366
TCGA-AB-2878	EGFR	SNV	de_novo	bone_marrow	TCGA	Female	Adverse	366
TCGA-AB-2878	NR2E1	SNV	de_novo	bone_marrow	TCGA	Female	Adverse	366
TCGA-AB-2878	RIT1	SNV	de_novo	bone_marrow	TCGA	Female	Adverse	366
TCGA-AB-2878	CACNA1E	SNV	de_novo	bone_marrow	TCGA	Female	Adverse	366
TCGA-AB-2878	PTPN14	SNV	de_novo	bone_marrow	TCGA	Female	Adverse	366
TCGA-AB-2879	FLT3	ITD	de_novo	bone_marrow	TCGA	Female	Intermediate	957
TCGA-AB-2879	TRPM3	SNV	de_novo	bone_marrow	TCGA	Female	Intermediate	957
TCGA-AB-2879	TET2	Deletion	de_novo	bone_marrow	TCGA	Female	Intermediate	957
TCGA-AB-2879	TET2	SNV	de_novo	bone_marrow	TCGA	Female	Intermediate	957
TCGA-AB-2879	NPM1	Insertion	de_novo	bone_marrow	TCGA	Female	Intermediate	957
TCGA-AB-2880	FLT3	ITD	de_novo	bone_marrow	TCGA	Male	Intermediate	615
TCGA-AB-2880	CEBPA	Insertion	de_novo	bone_marrow	TCGA	Male	Intermediate	615
TCGA-AB-2881	KIT	SNV	de_novo	bone_marrow	TCGA	Female	Favorable	891
TCGA-AB-2881	RUNX1T1	SNV	de_novo	bone_marrow	TCGA	Female	Favorable	891
TCGA-AB-2881	LRRC15	SNV	de_novo	bone_marrow	TCGA	Female	Favorable	891
TCGA-AB-2882	SDK1	SNV	de_novo	bone_marrow	TCGA	Female	Adverse	330
TCGA-AB-2882	SMG1	SNV	de_novo	bone_marrow	TCGA	Female	Adverse	330
TCGA-AB-2882	DNMT3B	SNV	de_novo	bone_marrow	TCGA	Female	Adverse	330
TCGA-AB-2882	TMCO5A	SNV	de_novo	bone_marrow	TCGA	Female	Adverse	330
TCGA-AB-2882	U2AF1	SNV	de_novo	bone_marrow	TCGA	Female	Adverse	330
TCGA-AB-2882	DYSF	SNV	de_novo	bone_marrow	TCGA	Female	Adverse	330
TCGA-AB-2882	TRPM3	SNV	de_novo	bone_marrow	TCGA	Female	Adverse	330
TCGA-AB-2884	DNMT3A	SNV	de_novo	bone_marrow	TCGA	Female	Intermediate	744
TCGA-AB-2884	KCNK13	Insertion	de_novo	bone_marrow	TCGA	Female	Intermediate	744
TCGA-AB-2884	PTPN11	SNV	de_novo	bone_marrow	TCGA	Female	Intermediate	744
TCGA-AB-2884	NPM1	Insertion	de_novo	bone_marrow	TCGA	Female	Intermediate	744
TCGA-AB-2884	IDH1	SNV	de_novo	bone_marrow	TCGA	Female	Intermediate	744
TCGA-AB-2885	TP53	SNV	de_novo	bone_marrow	TCGA	Male	Adverse	210
TCGA-AB-2885	ASXL3	SNV	de_novo	bone_marrow	TCGA	Male	Adverse	210
TCGA-AB-2885	PTPRT	SNV	de_novo	bone_marrow	TCGA	Male	Adverse	210
TCGA-AB-2885	MRE11A	SNV	de_novo	bone_marrow	TCGA	Male	Adverse	210
TCGA-AB-2885	PTPN11	SNV	de_novo	bone_marrow	TCGA	Male	Adverse	210
TCGA-AB-2885	LRP1B	SNV	de_novo	bone_marrow	TCGA	Male	Adverse	210
TCGA-AB-2885	XIRP2	SNV	de_novo	bone_marrow	TCGA	Male	Adverse	210
TCGA-AB-2886	JAK3	SNV	de_novo	bone_marrow	TCGA	Male	Favorable	882
TCGA-AB-2886	PKD1L2	SNV	de_novo	bone_marrow	TCGA	Male	Favorable	882
TCGA-AB-2886	RAD21	Deletion	de_novo	bone_marrow	TCGA	Male	Favorable	882
TCGA-AB-2886	CNTNAP5	SNV	de_novo	bone_marrow	TCGA	Male	Favorable	882
TCGA-AB-2886	GIGYF2	Insertion	de_novo	bone_marrow	TCGA	Male	Favorable	882
TCGA-AB-2887	DNMT3A	SNV	de_novo	bone_marrow	TCGA	Female	Adverse	522
TCGA-AB-2887	BRWD3	SNV	de_novo	bone_marrow	TCGA	Female	Adverse	522
TCGA-AB-2887	FGD6	SNV	de_novo	bone_marrow	TCGA	Female	Adverse	522
TCGA-AB-2887	NRAS	SNV	de_novo	bone_marrow	TCGA	Female	Adverse	522
TCGA-AB-2887	LAMA2	SNV	de_novo	bone_marrow	TCGA	Female	Adverse	522
TCGA-AB-2887	EZH2	SNV	de_novo	bone_marrow	TCGA	Female	Adverse	522
TCGA-AB-2887	IDH1	SNV	de_novo	bone_marrow	TCGA	Female	Adverse	522
TCGA-AB-2888	KIT	Insertion	de_novo	bone_marrow	TCGA	Male	Favorable	1005
TCGA-AB-2889	MXRA5	SNV	de_novo	bone_marrow	TCGA	Female	Favorable	1029
TCGA-AB-2889	ATRNL1	SNV	de_novo	bone_marrow	TCGA	Female	Favorable	1029
TCGA-AB-2890	RUNX1	SNV	de_novo	bone_marrow	TCGA	Male	Intermediate	15
TCGA-AB-2891	ETV6	SNV	de_novo	bone_marrow	TCGA	Male	Adverse	645
TCGA-AB-2891	DNMT3A	SNV	de_novo	bone_marrow	TCGA	Male	Adverse	645
TCGA-AB-2891	DNMT3A	SNV	de_novo	bone_marrow	TCGA	Male	Adverse	645
TCGA-AB-2891	EPHA10	SNV	de_novo	bone_marrow	TCGA	Male	Adverse	645
TCGA-AB-2891	CLPX	SNV	de_novo	bone_marrow	TCGA	Male	Adverse	645
TCGA-AB-2891	IDH2	SNV	de_novo	bone_marrow	TCGA	Male	Adverse	645
TCGA-AB-2892	EPB41L3	Insertion	de_novo	bone_marrow	TCGA	Female	Favorable	1779
TCGA-AB-2892	NRAS	SNV	de_novo	bone_marrow	TCGA	Female	Favorable	1779
TCGA-AB-2895	DNMT3A	SNV	de_novo	bone_marrow	TCGA	Female	Unknown	171
TCGA-AB-2895	FLT3	ITD	de_novo	bone_marrow	TCGA	Female	Unknown	171
TCGA-AB-2895	DOCK2	SNV	de_novo	bone_marrow	TCGA	Female	Unknown	171
TCGA-AB-2895	NPM1	Insertion	de_novo	bone_marrow	TCGA	Female	Unknown	171
TCGA-AB-2896	DNMT3A	SNV	de_novo	bone_marrow	TCGA	Female	Intermediate	225
TCGA-AB-2896	NPM1	Insertion	de_novo	bone_marrow	TCGA	Female	Intermediate	225
TCGA-AB-2897	CALR	Insertion	de_novo	bone_marrow	TCGA	Female	Favorable	915
TCGA-AB-2898	DNMT3A	SNV	de_novo	bone_marrow	TCGA	Female	Intermediate	1083
TCGA-AB-2898	DNMT3A	SNV	de_novo	bone_marrow	TCGA	Female	Intermediate	1083
TCGA-AB-2898	IDH2	SNV	de_novo	bone_marrow	TCGA	Female	Intermediate	1083
TCGA-AB-2899	RUNX1	SNV	de_novo	bone_marrow	TCGA	Female	Intermediate	669
TCGA-AB-2899	SETBP1	SNV	de_novo	bone_marrow	TCGA	Female	Intermediate	669
TCGA-AB-2900	SPEN	SNV	de_novo	bone_marrow	TCGA	Male	Intermediate	189
TCGA-AB-2900	CECR2	SNV	de_novo	bone_marrow	TCGA	Male	Intermediate	189
TCGA-AB-2900	FLT3	SNV	de_novo	bone_marrow	TCGA	Male	Intermediate	189
TCGA-AB-2900	CEBPA	Insertion	de_novo	bone_marrow	TCGA	Male	Intermediate	189
TCGA-AB-2900	SMC1A	SNV	de_novo	bone_marrow	TCGA	Male	Intermediate	189
TCGA-AB-2900	GRIK2	SNV	de_novo	bone_marrow	TCGA	Male	Intermediate	189
TCGA-AB-2900	NPM1	Insertion	de_novo	bone_marrow	TCGA	Male	Intermediate	189
TCGA-AB-2901	RYR3	SNV	de_novo	bone_marrow	TCGA	Male	Adverse	315
TCGA-AB-2901	IDH1	SNV	de_novo	bone_marrow	TCGA	Male	Adverse	315
TCGA-AB-2903	NPM1	Insertion	de_novo	bone_marrow	TCGA	Female	Intermediate	12
TCGA-AB-2904	TP53	SNV	de_novo	bone_marrow	TCGA	Male	Adverse	513
TCGA-AB-2905	PAPPA2	SNV	de_novo	bone_marrow	TCGA	Male	Favorable	2439
TCGA-AB-2905	ASB4	SNV	de_novo	bone_marrow	TCGA	Male	Favorable	2439
TCGA-AB-2905	CSMD1	Deletion	de_novo	bone_marrow	TCGA	Male	Favorable	2439
TCGA-AB-2905	WT1	Insertion	de_novo	bone_marrow	TCGA	Male	Favorable	2439
TCGA-AB-2906	EGFR	SNV	de_novo	bone_marrow	TCGA	Male	Favorable	1107
TCGA-AB-2906	FLT3	ITD	de_novo	bone_marrow	TCGA	Male	Favorable	1107
TCGA-AB-2907	TTN	SNV	de_novo	bone_marrow	TCGA	Male	Intermediate	765
TCGA-AB-2907	IDH2	SNV	de_novo	bone_marrow	TCGA	Male	Intermediate	765
TCGA-AB-2907	ASXL1	SNV	de_novo	bone_marrow	TCGA	Male	Intermediate	765
TCGA-AB-2907	RUNX1	SNV	de_novo	bone_marrow	TCGA	Male	Intermediate	765
TCGA-AB-2908	TP53	SNV	de_novo	bone_marrow	TCGA	Male	Adverse	42
TCGA-AB-2908	TP53	SNV	de_novo	bone_marrow	TCGA	Male	Adverse	42
[truncated: 7,595 more rows]

## Sheet: Fig 2a
gene1	gene2	odds_ratio	fishers_exact	n_cooccur	odds_ratio_log	fishers_q
NPM1	DNMT3A	5.38345	2.65212e-59	341	-1.68333	1.31545e-56
NPM1	FLT3-ITD	2.07166	1.48851e-12	253	-0.728348	9.22877e-11
NPM1	SRSF2	0.376419	2.97784e-05	19	0.977052	0.000422002
NPM1	TET2	1.77087	9.29763e-05	102	-0.571472	0.00107247
NPM1	KRAS	0.720275	0.186913	26	0.328123	0.445717
NPM1	SF3B1	0.246048	0.000212039	6	1.40223	0.00239026
NPM1	RUNX1	0.0485667	4.99711e-28	5	3.02482	1.23928e-25
NPM1	IDH1	2.39031	5.42836e-08	91	-0.871425	1.92319e-06
NPM1	NRAS	0.971999	0.847738	106	0.0284004	1
NPM1	PTPN11	3.52577	2.49889e-13	92	-1.2601	1.77064e-11
NPM1	KIT	0.331299	5.2261e-05	13	1.10473	0.000617178
NPM1	STAG2	0.590783	0.0434469	19	0.526307	0.176637
NPM1	IDH2	1.36374	0.0323462	92	-0.31023	0.14198
NPM1	WT1	0.609684	0.0165962	31	0.494814	0.0875714
NPM1	MYC	1.45366	0.286688	15	-0.374086	0.575697
NPM1	TP53	0.0730964	6.25122e-18	5	2.61598	7.75151e-16
NPM1	U2AF1	0.127605	1.01801e-07	4	2.05882	3.36623e-06
NPM1	EZH2	0.280468	0.000490619	7	1.27129	0.00467149
NPM1	FLT3-TKD	2.00853	3.73399e-07	121	-0.697403	1.02892e-05
NPM1	GATA2	0.670387	0.249201	14	0.3999	0.532771
NPM1	NF1	1.08696	0.870199	15	-0.0833825	1
NPM1	BCOR	0.345527	0.00136631	9	1.06269	0.011241
NPM1	RAD21	2.80682	3.55258e-05	39	-1.03205	0.000478572
NPM1	ASXL1	0.247321	2.06286e-07	12	1.39707	6.39486e-06
NPM1	PHF6	0.439642	0.0122805	11	0.821794	0.0684395
NPM1	CBL	1.26193	0.437924	18	-0.23264	0.743871
NPM1	CEBPA	0.410053	6.60538e-07	35	0.89147	1.72435e-05
NPM1	ETV6	0.452473	0.0915236	6	0.793026	0.283723
NPM1	MLL2	1.49945	0.266477	14	-0.405097	0.555347
NPM1	EP300	0.856845	0.837865	8	0.154498	1
NPM1	MLL	0.143648	4.28582e-09	6	1.94039	1.77147e-07
DNMT3A	FLT3-ITD	1.59622	1.90994e-05	185	-0.467636	0.00029604
DNMT3A	SRSF2	0.430878	0.0010864	16	0.841931	0.00929058
DNMT3A	TET2	1.20658	0.230917	67	-0.187792	0.515922
DNMT3A	KRAS	0.961325	0.906954	25	0.039443	1
DNMT3A	SF3B1	0.408883	0.0194277	7	0.894327	0.0954073
DNMT3A	RUNX1	0.743485	0.121338	41	0.296407	0.343906
DNMT3A	IDH1	2.82815	2.44988e-10	83	-1.03962	1.21514e-08
DNMT3A	NRAS	1.10781	0.451633	91	-0.102387	0.764539
DNMT3A	PTPN11	1.6918	0.00378521	55	-0.525795	0.0243826
DNMT3A	KIT	0.267475	4.08042e-05	8	1.31873	0.000517473
DNMT3A	STAG2	0.513891	0.0223316	13	0.665744	0.10549
DNMT3A	IDH2	2.07753	7.95313e-07	94	-0.731181	1.97238e-05
DNMT3A	WT1	0.321217	8.20394e-06	14	1.13564	0.000145327
DNMT3A	MYC	1.24712	0.568369	11	-0.22084	0.894955
DNMT3A	TP53	0.442746	0.00055098	19	0.81476	0.00506085
DNMT3A	U2AF1	0.67283	0.207503	13	0.396263	0.480942
DNMT3A	EZH2	0.524964	0.0686292	9	0.644426	0.243827
DNMT3A	FLT3-TKD	1.22837	0.171432	76	-0.205686	0.429446
DNMT3A	GATA2	1.03241	1	15	-0.0318969	1
DNMT3A	NF1	1.22732	0.599605	13	-0.204829	0.903964
DNMT3A	BCOR	1.49418	0.142743	21	-0.401577	0.389014
DNMT3A	RAD21	1.5561	0.093455	24	-0.442183	0.286134
DNMT3A	ASXL1	0.415467	0.00138246	14	0.878352	0.011241
DNMT3A	PHF6	0.42152	0.0175021	8	0.863888	0.0904274
DNMT3A	CBL	0.492932	0.0923118	7	0.707383	0.284389
DNMT3A	CEBPA	0.500292	0.000325002	31	0.692564	0.00328981
DNMT3A	ETV6	0.395057	0.0721685	4	0.928725	0.248282
DNMT3A	MLL2	0.907001	1	8	0.0976118	1
DNMT3A	EP300	0.499324	0.194733	4	0.6945	0.462141
DNMT3A	MLL	1.55771	0.0628599	31	-0.443215	0.230952
FLT3-ITD	SRSF2	0.277871	4.14495e-06	11	1.2806	8.93866e-05
FLT3-ITD	TET2	1.03295	0.873186	61	-0.0324176	1
FLT3-ITD	KRAS	0.240622	5.5964e-06	8	1.42453	0.000111428
FLT3-ITD	SF3B1	0.778539	0.535675	12	0.250336	0.851586
FLT3-ITD	RUNX1	0.737583	0.102833	41	0.304376	0.311008
FLT3-ITD	IDH1	0.682351	0.0485515	35	0.382211	0.192652
FLT3-ITD	NRAS	0.187819	1.24855e-20	24	1.67228	2.06427e-18
FLT3-ITD	PTPN11	0.459239	0.000499171	22	0.778185	0.00467149
FLT3-ITD	KIT	0.229568	7.78592e-06	7	1.47156	0.00014303
FLT3-ITD	STAG2	0.659149	0.161793	16	0.416805	0.422365
FLT3-ITD	IDH2	0.563195	0.000914381	41	0.574129	0.0080988
FLT3-ITD	WT1	1.98415	0.000313134	53	-0.68519	0.00323572
FLT3-ITD	MYC	0.936646	1	9	0.06545	1
FLT3-ITD	TP53	0.0813417	9.32231e-14	4	2.5091	7.70644e-12
FLT3-ITD	U2AF1	0.543419	0.0666307	11	0.609875	0.239484
FLT3-ITD	EZH2	0.665538	0.285738	11	0.40716	0.575697
FLT3-ITD	FLT3-TKD	0.499856	3.967e-05	41	0.693436	0.000517473
FLT3-ITD	GATA2	0.932027	0.87891	14	0.0703936	1
FLT3-ITD	NF1	0.0736905	3.56999e-05	1	2.60788	0.000478572
FLT3-ITD	BCOR	0.359469	0.00504041	7	1.02313	0.0320519
FLT3-ITD	RAD21	1.34827	0.265072	22	-0.298824	0.55475
FLT3-ITD	ASXL1	0.28071	1.30123e-05	10	1.27043	0.000222555
FLT3-ITD	PHF6	0.753981	0.461082	13	0.282388	0.772624
FLT3-ITD	CBL	0.409691	0.0298171	6	0.892353	0.132072
FLT3-ITD	CEBPA	0.558579	0.00212797	34	0.582359	0.015992
FLT3-ITD	ETV6	0.392136	0.0720761	4	0.936145	0.248282
FLT3-ITD	MLL2	1.40807	0.425401	11	-0.342219	0.742601
FLT3-ITD	EP300	1.1867	0.66564	8	-0.171173	0.932649
FLT3-ITD	MLL	1.11243	0.71111	25	-0.106543	0.94382
SRSF2	TET2	2.1573	0.00308731	23	-0.768857	0.0204174
SRSF2	KRAS	0.191788	0.0404171	1	1.65136	0.168461
SRSF2	SF3B1	0.069824	0.0714122	0	2.66178	0.248282
SRSF2	RUNX1	6.55062	7.33187e-16	41	-1.87956	7.27321e-14
SRSF2	IDH1	2.30196	0.00299836	19	-0.833761	0.0202365
SRSF2	NRAS	0.677499	0.235037	13	0.389347	0.52044
SRSF2	PTPN11	0.232193	0.0147796	2	1.46018	0.0811606
SRSF2	KIT	0.209913	0.0589184	1	1.56106	0.219726
SRSF2	STAG2	5.39199	2.5903e-07	18	-1.68492	7.55759e-06
SRSF2	IDH2	3.18856	1.99569e-06	31	-1.15957	4.49938e-05
SRSF2	WT1	0.401101	0.112843	3	0.913542	0.327311
SRSF2	MYC	1.06919	1	2	-0.0669038	1
SRSF2	TP53	0.388125	0.0819027	3	0.946427	0.260409
SRSF2	U2AF1	0.069824	0.0501234	0	2.66178	0.195757
SRSF2	EZH2	0.069824	0.0725823	0	2.66178	0.248282
SRSF2	FLT3-TKD	0.528438	0.0794913	8	0.637829	0.260409
SRSF2	GATA2	0.069824	0.0718475	0	2.66178	0.248282
SRSF2	NF1	0.454877	0.512788	1	0.787729	0.832774
SRSF2	BCOR	3.13787	0.00561862	9	-1.14355	0.0344054
SRSF2	RAD21	0.543109	0.585397	2	0.610446	0.901569
SRSF2	ASXL1	5.25594	2.33185e-08	22	-1.65936	8.8969e-07
SRSF2	PHF6	1.58059	0.38555	5	-0.457797	0.710903
SRSF2	CBL	2.12032	0.182512	5	-0.751569	0.439446
SRSF2	CEBPA	0.523441	0.138703	6	0.64733	0.380092
SRSF2	ETV6	1.17388	0.70575	2	-0.160315	0.94382
SRSF2	MLL2	0.599356	1	1	0.511899	1
SRSF2	EP300	0.739057	1	1	0.30238	1
SRSF2	MLL	1.77689	0.149528	8	-0.574863	0.403076
TET2	KRAS	0.741335	0.504016	8	0.299302	0.825056
TET2	SF3B1	0.495191	0.269436	3	0.702812	0.559164
TET2	RUNX1	1.08851	0.714401	22	-0.0848114	0.94382
TET2	IDH1	0.437285	0.0103286	9	0.827171	0.058216
TET2	NRAS	0.689216	0.0971611	26	0.372201	0.295656
TET2	PTPN11	0.998779	1	16	0.00122131	1
TET2	KIT	1.05352	0.862204	10	-0.0521373	1
TET2	STAG2	2.80637	0.00036937	20	-1.03189	0.00359231
TET2	IDH2	0.203283	1.61877e-06	6	1.59315	3.82338e-05
TET2	WT1	0.532735	0.0806418	8	0.629731	0.260409
TET2	MYC	1.07389	0.791021	4	-0.0712873	0.987197
TET2	TP53	0.585489	0.148977	9	0.535307	0.403076
TET2	U2AF1	0.830774	0.840601	6	0.185397	1
TET2	EZH2	2.05642	0.0476918	11	-0.720965	0.192318
TET2	FLT3-TKD	0.768914	0.280822	22	0.262776	0.568521
TET2	GATA2	0.168122	0.0258211	1	1.78307	0.119694
TET2	NF1	1.6628	0.217054	7	-0.5085	0.490052
TET2	BCOR	0.596131	0.399768	4	0.517294	0.712112
TET2	RAD21	1.65093	0.160039	11	-0.501336	0.419997
TET2	ASXL1	1.89843	0.0227098	19	-0.641025	0.106265
TET2	PHF6	0.756518	0.675166	5	0.279029	0.933636
TET2	CBL	3.32805	0.000905325	13	-1.20239	0.0080988
TET2	CEBPA	1.58239	0.0387344	30	-0.458939	0.165623
TET2	ETV6	0.291986	0.250274	1	1.23105	0.532771
TET2	MLL2	1.53139	0.392153	5	-0.426178	0.712112
TET2	EP300	0.069824	0.107351	0	2.66178	0.31694
TET2	MLL	1.4797	0.217362	13	-0.391839	0.490052
KRAS	SF3B1	1.24235	0.740742	3	-0.217004	0.949374
KRAS	RUNX1	0.653126	0.36949	6	0.425986	0.694193
KRAS	IDH1	0.601175	0.345124	5	0.50887	0.668677
KRAS	NRAS	1.84223	0.0148903	24	-0.610978	0.0811606
KRAS	PTPN11	1.35633	0.418742	9	-0.304781	0.733907
KRAS	KIT	0.253443	0.124338	1	1.37262	0.348427
KRAS	STAG2	0.796946	1	3	0.226968	1
KRAS	IDH2	0.617904	0.24892	7	0.481423	0.532771
KRAS	WT1	0.486093	0.279878	3	0.721356	0.568521
KRAS	MYC	2.70825	0.0835761	4	-0.996302	0.262366
KRAS	TP53	0.069824	0.00236141	0	2.66178	0.0172244
KRAS	U2AF1	2.53802	0.0337882	7	-0.931383	0.146809
KRAS	EZH2	1.19527	0.746891	3	-0.178373	0.954789
KRAS	FLT3-TKD	0.558697	0.152071	7	0.582148	0.40706
KRAS	GATA2	0.416962	0.516787	1	0.874761	0.832774
KRAS	NF1	0.549128	0.719967	1	0.599424	0.94382
KRAS	BCOR	1.11083	0.760593	3	-0.105105	0.967733
KRAS	RAD21	1.7025	0.244782	5	-0.532097	0.532771
KRAS	ASXL1	1.75778	0.152647	8	-0.564049	0.40706
KRAS	PHF6	2.36179	0.0615381	6	-0.859418	0.227783
KRAS	CBL	0.500503	0.723088	1	0.692142	0.94382
KRAS	CEBPA	0.637982	0.371324	6	0.449445	0.695006
KRAS	ETV6	2.99116	0.0644777	4	-1.09566	0.233438
KRAS	MLL2	2.17212	0.196947	3	-0.775702	0.462966
KRAS	EP300	0.069824	0.634454	0	2.66178	0.920145
KRAS	MLL	0.748229	0.796126	3	0.290046	0.987197
SF3B1	RUNX1	3.60764	0.000263039	14	-1.28305	0.00283625
SF3B1	IDH1	0.229118	0.0831418	1	1.47352	0.262366
SF3B1	NRAS	0.808366	0.706382	7	0.21274	0.94382
SF3B1	PTPN11	0.782096	0.79455	3	0.245778	0.987197
SF3B1	KIT	0.901223	1	2	0.104002	1
SF3B1	STAG2	0.069824	0.168918	0	2.66178	0.429446
SF3B1	IDH2	0.478249	0.272197	3	0.737624	0.560206
SF3B1	WT1	0.907	1	3	0.0976127	1
SF3B1	MYC	1.21107	0.61812	1	-0.191504	0.913767
SF3B1	TP53	0.877703	1	3	0.130447	1
SF3B1	U2AF1	0.633808	1	1	0.456009	1
SF3B1	EZH2	0.75041	1	1	0.287136	1
SF3B1	FLT3-TKD	0.584343	0.398818	4	0.537267	0.712112
SF3B1	GATA2	1.49212	0.65666	2	-0.400199	0.92793
SF3B1	NF1	0.069824	0.627184	0	2.66178	0.914811
SF3B1	BCOR	1.36263	0.672865	2	-0.309415	0.933636
SF3B1	RAD21	0.069824	0.259537	0	2.66178	0.550129
SF3B1	ASXL1	1.9791	0.196535	5	-0.682643	0.462966
SF3B1	PHF6	1.36263	0.672865	2	-0.309415	0.933636
SF3B1	CBL	8.85833	1.86601e-05	8	-2.18136	0.00029604
SF3B1	CEBPA	0.069824	0.00794519	0	2.66178	0.0460253
SF3B1	ETV6	4.04688	0.0531718	3	-1.39795	0.206041
SF3B1	MLL2	1.32597	0.585955	1	-0.282146	0.901569
SF3B1	EP300	0.069824	1	0	2.66178	1
SF3B1	MLL	0.92307	1	2	0.0800498	1
RUNX1	IDH1	1.33412	0.270615	20	-0.288274	0.559271
RUNX1	NRAS	1.01792	0.916851	30	-0.0177616	1
RUNX1	PTPN11	0.266989	0.00188865	4	1.32055	0.014637
RUNX1	KIT	0.986304	1	8	0.0137905	1
RUNX1	STAG2	2.51709	0.00290908	16	-0.923104	0.0200403
RUNX1	IDH2	1.42576	0.116182	28	-0.354705	0.333099
RUNX1	WT1	0.823976	0.639545	10	0.193614	0.922135
RUNX1	MYC	0.6227	0.767582	2	0.47369	0.968755
RUNX1	TP53	0.151351	0.000305583	2	1.88815	0.00322487
RUNX1	U2AF1	2.26983	0.0173271	12	-0.819706	0.0904274
RUNX1	EZH2	2.48748	0.0159066	11	-0.911268	0.0848354
RUNX1	FLT3-TKD	0.739409	0.247224	18	0.301905	0.532771
RUNX1	GATA2	0.388612	0.233469	2	0.945173	0.519285
RUNX1	NF1	1.05656	1	4	-0.0550212	1
RUNX1	BCOR	4.13752	1.54602e-05	17	-1.4201	0.000255609
RUNX1	RAD21	0.164606	0.0177539	1	1.8042	0.0907828
RUNX1	ASXL1	4.71735	8.44792e-10	31	-1.55125	3.80924e-08
RUNX1	PHF6	3.45433	0.000239591	15	-1.23963	0.00264082
RUNX1	CBL	1.22197	0.612736	5	-0.200466	0.913767
RUNX1	CEBPA	0.352059	0.0025824	7	1.04396	0.0185634
RUNX1	ETV6	1.04106	1	3	-0.0402409	1
RUNX1	MLL2	0.350252	0.358096	1	1.0491	0.686087
RUNX1	EP300	0.849426	1	2	0.163194	1
RUNX1	MLL	3.62821	5.841e-06	22	-1.28874	0.000111428
IDH1	NRAS	1.42642	0.0801102	35	-0.355167	0.260409
IDH1	PTPN11	2.04537	0.00548314	22	-0.71558	0.0339955
IDH1	KIT	0.389981	0.113546	3	0.941657	0.327434
IDH1	STAG2	1.04207	0.840955	7	-0.0412093	1
IDH1	IDH2	0.322587	0.00093258	7	1.13138	0.00811508
IDH1	WT1	0.259333	0.00777104	3	1.34964	0.0460253
IDH1	MYC	1.44144	0.534623	4	-0.365639	0.851586
IDH1	TP53	0.335131	0.0151824	4	1.09323	0.0818527
IDH1	U2AF1	0.35813	0.170316	2	1.02686	0.429446
IDH1	EZH2	0.638762	0.623123	3	0.448224	0.913767
IDH1	FLT3-TKD	0.778861	0.395021	17	0.249922	0.712112
IDH1	GATA2	0.433417	0.319591	2	0.836055	0.629037
IDH1	NF1	0.574198	0.575942	2	0.554781	0.899265
IDH1	BCOR	1.01721	1	5	-0.0170638	1
IDH1	RAD21	0.527849	0.366825	3	0.638944	0.691807
IDH1	ASXL1	1.17957	0.589842	10	-0.165149	0.90167
IDH1	PHF6	1.48254	0.34301	7	-0.393755	0.667188
IDH1	CBL	0.522244	0.427188	2	0.64962	0.742601
IDH1	CEBPA	0.516252	0.0554439	9	0.661161	0.209925
IDH1	ETV6	0.390354	0.516915	1	0.940702	0.832774
IDH1	MLL2	0.762431	1	2	0.271243	1
IDH1	EP300	1.45436	0.485098	3	-0.374568	0.804711
IDH1	MLL	1.82374	0.0731623	12	-0.60089	0.248552
NRAS	PTPN11	1.47402	0.0780026	31	-0.387991	0.260409
NRAS	KIT	0.929193	0.882156	13	0.0734391	1
NRAS	STAG2	1.44036	0.213818	17	-0.36489	0.488726
NRAS	IDH2	0.42946	0.00033879	18	0.845226	0.00336079
NRAS	WT1	0.869706	0.70779	18	0.139601	0.94382
NRAS	MYC	0.703049	0.642161	4	0.352328	0.92305
NRAS	TP53	0.571467	0.0637632	13	0.559548	0.232548
NRAS	U2AF1	0.856751	0.733634	9	0.154608	0.945204
NRAS	EZH2	1.3325	0.455525	11	-0.287056	0.767786
NRAS	FLT3-TKD	0.993681	1	39	0.00633955	1
NRAS	GATA2	2.69376	0.00203693	18	-0.990936	0.0155433
NRAS	NF1	0.575108	0.391283	4	0.553197	0.712112
NRAS	BCOR	1.66957	0.106091	14	-0.512567	0.315096
NRAS	RAD21	1.31645	0.393909	13	-0.274937	0.712112
NRAS	ASXL1	1.75167	0.0262304	25	-0.560571	0.119715
NRAS	PHF6	0.289938	0.0182026	3	1.23809	0.0921273
NRAS	CBL	0.973803	1	7	0.0265458	1
NRAS	CEBPA	0.906983	0.679333	28	0.0976315	0.933636
NRAS	ETV6	1.00137	1	5	-0.0013719	1
NRAS	MLL2	0.776712	0.808346	4	0.252686	0.999849
NRAS	EP300	1.27672	0.595637	5	-0.244291	0.903474
NRAS	MLL	0.867636	0.763194	12	0.141983	0.968144
PTPN11	KIT	0.160626	0.0188724	1	1.82868	0.0945526
PTPN11	STAG2	1.43395	0.379675	8	-0.360429	0.702681
PTPN11	IDH2	0.96271	1	16	0.038003	1
PTPN11	WT1	0.73676	0.486757	7	0.305493	0.804772
PTPN11	MYC	1.24227	0.739671	3	-0.21694	0.949374
PTPN11	TP53	0.824261	0.729226	8	0.193269	0.944376
PTPN11	U2AF1	0.851524	1	4	0.160727	1
PTPN11	EZH2	0.75244	0.794789	3	0.284434	0.987197
PTPN11	FLT3-TKD	0.932217	0.896552	17	0.0701899	1
PTPN11	GATA2	0.766984	0.794527	3	0.26529	0.987197
PTPN11	NF1	1.02211	1	3	-0.021865	1
PTPN11	BCOR	0.943863	1	4	0.0577741	1
PTPN11	RAD21	2.07659	0.0550806	9	-0.730726	0.209925
PTPN11	ASXL1	0.650779	0.437354	5	0.429585	0.743871
PTPN11	PHF6	1.20054	0.619272	5	-0.182767	0.913767
PTPN11	CBL	0.92762	1	3	0.0751331	1
PTPN11	CEBPA	0.765719	0.466577	11	0.266939	0.7792
PTPN11	ETV6	0.458894	0.727376	1	0.778937	0.944376
PTPN11	MLL2	1.3679	0.507699	3	-0.313279	0.828352
PTPN11	EP300	1.11441	1	2	-0.108322	1
PTPN11	MLL	0.470775	0.205534	3	0.753374	0.478614
KIT	STAG2	0.581929	0.580171	2	0.541408	0.899265
KIT	IDH2	0.188479	0.00301915	2	1.66877	0.0202365
KIT	WT1	0.715975	0.655108	4	0.33411	0.92793
KIT	MYC	0.069824	0.401999	0	2.66178	0.712112
KIT	TP53	0.515734	0.276019	3	0.662163	0.563396
KIT	U2AF1	0.730786	1	2	0.313635	1
KIT	EZH2	1.31027	0.733676	3	-0.270236	0.945204
KIT	FLT3-TKD	0.615262	0.24725	7	0.485706	0.532771
KIT	GATA2	0.884148	1	2	0.12313	1
KIT	NF1	0.600827	1	1	0.509448	1
KIT	BCOR	0.417251	0.517126	1	0.874067	0.832774
KIT	RAD21	1.87002	0.211618	5	-0.62595	0.485938
KIT	ASXL1	0.670852	0.623194	3	0.399206	0.913767
KIT	PHF6	0.069824	0.110117	0	2.66178	0.323182
KIT	CBL	0.547659	0.720293	1	0.602103	0.94382
KIT	CEBPA	0.830224	0.713619	7	0.186059	0.94382
KIT	ETV6	0.069824	0.3985	0	2.66178	0.712112
KIT	MLL2	1.5544	0.650052	2	-0.441089	0.923857
KIT	EP300	2.98066	0.105953	3	-1.09214	0.315096
KIT	MLL	0.284018	0.179024	1	1.25872	0.436719
STAG2	IDH2	1.8363	0.0482247	15	-0.607754	0.192652
STAG2	WT1	0.581634	0.483409	3	0.541914	0.8046
STAG2	MYC	0.787338	1	1	0.239098	1
STAG2	TP53	0.376328	0.168302	2	0.977294	0.429446
STAG2	U2AF1	1.62758	0.335233	4	-0.487091	0.657215
STAG2	EZH2	3.68917	0.00618368	7	-1.3054	0.0374037
STAG2	FLT3-TKD	1.25434	0.491315	12	-0.226613	0.809609
STAG2	GATA2	0.96381	1	2	0.0368614	1
STAG2	NF1	1.27642	0.68637	2	-0.244061	0.937849
STAG2	BCOR	4.01348	0.00224513	8	-1.38966	0.0166207
STAG2	RAD21	0.784213	1	2	0.243075	1
STAG2	ASXL1	4.27873	4.17317e-05	14	-1.45366	0.000517473
STAG2	PHF6	0.880139	1	2	0.127675	1
STAG2	CBL	2.40552	0.111726	4	-0.877767	0.325977
STAG2	CEBPA	1.05696	0.847893	8	-0.0553931	1
STAG2	ETV6	0.069824	0.639022	0	2.66178	0.922135
STAG2	MLL2	1.69436	0.377151	2	-0.527303	0.700626
STAG2	EP300	1.06292	1	1	-0.0610211	1
STAG2	MLL	4.84828	2.3948e-05	13	-1.57862	0.000359945
IDH2	WT1	0.312671	0.00372733	5	1.1626	0.0243257
IDH2	MYC	0.257619	0.173538	1	1.35627	0.432536
IDH2	TP53	0.121638	2.51854e-05	2	2.10671	0.00036741
IDH2	U2AF1	1.10928	0.84243	8	-0.103715	1
IDH2	EZH2	0.620371	0.397611	4	0.477438	0.712112
IDH2	FLT3-TKD	0.740292	0.202389	22	0.300711	0.473515
IDH2	GATA2	0.312632	0.0817789	2	1.16273	0.260409
IDH2	NF1	0.625225	0.62048	3	0.469643	0.913767
IDH2	BCOR	1.61821	0.209647	10	-0.481321	0.48365
IDH2	RAD21	0.380135	0.0778658	3	0.967228	0.260409
IDH2	ASXL1	1.82923	0.0263083	19	-0.603895	0.119715
IDH2	PHF6	0.730447	0.677208	5	0.314099	0.933636
IDH2	CBL	0.768292	0.813308	4	0.263586	1
IDH2	CEBPA	0.367529	0.00118698	9	1.00095	0.00997864
IDH2	ETV6	0.550216	0.573408	2	0.597445	0.899265
IDH2	MLL2	0.282109	0.168839	1	1.26546	0.429446
IDH2	EP300	0.683599	0.760919	2	0.380384	0.967733
IDH2	MLL	1.42711	0.295047	13	-0.35565	0.590094
WT1	MYC	0.946501	1	2	0.0549837	1
WT1	TP53	0.459179	0.13783	4	0.778315	0.379799
WT1	U2AF1	0.488389	0.435581	2	0.716642	0.743871
WT1	EZH2	0.872593	1	3	0.136286	1
WT1	FLT3-TKD	1.17931	0.578922	18	-0.164933	0.899265
WT1	GATA2	1.88522	0.157674	6	-0.634046	0.415991
WT1	NF1	2.07193	0.186675	5	-0.728479	0.445717
WT1	BCOR	0.279821	0.177763	1	1.27361	0.436719
WT1	RAD21	0.249755	0.123618	1	1.38728	0.348377
WT1	ASXL1	0.598758	0.406874	4	0.512898	0.718184
WT1	PHF6	0.810904	1	3	0.209605	1
WT1	CBL	1.46154	0.532972	4	-0.379489	0.851586
WT1	CEBPA	3.07943	5.69659e-06	29	-1.12474	0.000111428
WT1	ETV6	1.58615	0.456647	3	-0.461308	0.767786
WT1	MLL2	1.0392	1	2	-0.0384469	1
WT1	EP300	0.069824	0.408724	0	2.66178	0.718891
WT1	MLL	0.546049	0.36672	3	0.605046	0.691807
MYC	TP53	0.469565	0.726044	1	0.755947	0.944376
MYC	U2AF1	0.985578	1	1	0.0145268	1
MYC	EZH2	0.069824	0.623736	0	2.66178	0.913767
MYC	FLT3-TKD	1.49665	0.433681	6	-0.403226	0.743871
MYC	GATA2	3.60482	0.0688221	3	-1.28227	0.243827
MYC	NF1	0.069824	1	0	2.66178	1
MYC	BCOR	1.08708	1	1	-0.0834941	1
MYC	RAD21	0.069824	0.628932	0	2.66178	0.914811
MYC	ASXL1	1.18872	0.702738	2	-0.172873	0.94382
MYC	PHF6	1.08708	1	1	-0.0834941	1
MYC	CBL	0.069824	1	0	2.66178	1
MYC	CEBPA	1.62455	0.376862	5	-0.485229	0.700626
MYC	ETV6	0.069824	1	0	2.66178	1
MYC	MLL2	2.06131	0.437011	1	-0.723344	0.743871
MYC	EP300	0.069824	1	0	2.66178	1
MYC	MLL	0.069824	0.400676	0	2.66178	0.712112
TP53	U2AF1	1.21539	0.61575	5	-0.195065	0.913767
TP53	EZH2	0.290813	0.2636	1	1.23508	0.554006
TP53	FLT3-TKD	0.16339	5.09627e-05	3	1.81161	0.000616524
TP53	GATA2	0.571957	0.579182	2	0.558691	0.899265
TP53	NF1	2.477	0.053646	6	-0.907049	0.206267
TP53	BCOR	0.784724	0.795054	3	0.242424	0.987197
TP53	RAD21	0.069824	0.0201703	0	2.66178	0.0971309
TP53	ASXL1	1.05294	0.840007	7	-0.0515849	1
TP53	PHF6	0.270911	0.179476	1	1.30597	0.436719
TP53	CBL	0.68913	0.765875	2	0.372325	0.968755
TP53	CEBPA	0.293138	0.00541058	4	1.22711	0.0339702
TP53	ETV6	0.514176	0.719726	1	0.665189	0.94382
TP53	MLL2	1.00591	1	2	-0.00589508	1
TP53	EP300	1.92187	0.248712	3	-0.6533	0.532771
TP53	MLL	0.184348	0.0413976	1	1.69093	0.17111
U2AF1	EZH2	2.45517	0.105566	4	-0.898195	0.315096
U2AF1	FLT3-TKD	0.59536	0.338448	5	0.518588	0.660906
U2AF1	GATA2	1.21011	0.698626	2	-0.190709	0.94382
U2AF1	NF1	1.60255	0.646108	2	-0.471599	0.923543
U2AF1	BCOR	2.2789	0.12711	4	-0.823694	0.354195
U2AF1	RAD21	0.069824	0.275354	0	2.66178	0.563396
U2AF1	ASXL1	3.58299	0.00153101	10	-1.2762	0.0122481
U2AF1	PHF6	4.35101	0.00270859	7	-1.47041	0.0191923
U2AF1	CBL	1.45775	0.660482	2	-0.376892	0.93068
U2AF1	CEBPA	0.313806	0.0843364	2	1.15898	0.263087
U2AF1	ETV6	4.52732	0.0192368	4	-1.51013	0.0954073
U2AF1	MLL2	1.07909	1	1	-0.0761182	1
U2AF1	EP300	0.069824	1	0	2.66178	1
U2AF1	MLL	2.86513	0.0199364	7	-1.05261	0.0969457
EZH2	FLT3-TKD	1.21354	0.678552	8	-0.193545	0.933636
EZH2	GATA2	1.4366	0.663044	2	-0.362278	0.931642
EZH2	NF1	0.969744	1	1	0.0307232	1
EZH2	BCOR	2.72087	0.0808647	4	-1.00095	0.260409
EZH2	RAD21	1.16905	0.707	2	-0.15619	0.94382
EZH2	ASXL1	3.81196	0.00176712	9	-1.33814	0.0139125
EZH2	PHF6	1.31192	0.680558	2	-0.271495	0.933636
EZH2	CBL	4.69672	0.00788615	5	-1.54686	0.0460253
EZH2	CEBPA	1.17505	0.648203	6	-0.161307	0.923857
EZH2	ETV6	1.2775	0.599201	1	-0.244903	0.903964
EZH2	MLL2	2.52498	0.224683	2	-0.926233	0.504266
EZH2	EP300	0.069824	1	0	2.66178	1
EZH2	MLL	0.88872	1	2	0.117973	1
FLT3-TKD	GATA2	1.06058	0.836761	7	-0.0588116	1
FLT3-TKD	NF1	0.768458	0.812336	4	0.263369	1
FLT3-TKD	BCOR	0.661159	0.428494	5	0.413762	0.742601
FLT3-TKD	RAD21	1.6026	0.181734	12	-0.471625	0.439446
FLT3-TKD	ASXL1	0.935788	1	12	0.066366	1
FLT3-TKD	PHF6	0.807308	0.693685	6	0.21405	0.94382
FLT3-TKD	CBL	1.0902	0.821491	6	-0.086358	1
FLT3-TKD	CEBPA	0.583598	0.0497475	15	0.538543	0.195757
FLT3-TKD	ETV6	0.25575	0.171402	1	1.36355	0.429446
FLT3-TKD	MLL2	1.33882	0.587111	5	-0.291788	0.901569
FLT3-TKD	EP300	1.31052	0.558996	4	-0.270426	0.883
FLT3-TKD	MLL	1.80699	0.0433931	17	-0.591665	0.176637
GATA2	NF1	1.93848	0.318767	2	-0.661902	0.629037
GATA2	BCOR	3.57259	0.0213828	5	-1.27329	0.10198
GATA2	RAD21	0.612438	1	1	0.490308	1
GATA2	ASXL1	0.383653	0.363692	1	0.958017	0.691154
GATA2	PHF6	0.686102	1	1	0.376728	1
GATA2	CBL	1.76333	0.358259	2	-0.567202	0.686087
GATA2	CEBPA	8.16735	1.48979e-11	24	-2.10014	8.21037e-10
GATA2	ETV6	1.30129	0.59263	1	-0.26336	0.90167
GATA2	MLL2	1.30129	0.59263	1	-0.26336	0.90167
GATA2	EP300	1.60438	0.519861	1	-0.47274	0.83447
GATA2	MLL	0.069824	0.170258	0	2.66178	0.429446
NF1	BCOR	3.71854	0.0340383	4	-1.31333	0.146809
NF1	RAD21	0.806495	1	1	0.215058	1
NF1	ASXL1	0.505293	0.722182	1	0.682618	0.94382
NF1	PHF6	1.77028	0.356711	2	-0.571137	0.686087
NF1	CBL	0.069824	0.624077	0	2.66178	0.913767
NF1	CEBPA	0.259756	0.177581	1	1.34801	0.436719
NF1	ETV6	1.71336	0.497105	1	-0.538454	0.816437
NF1	MLL2	0.069824	1	0	2.66178	1
NF1	EP300	2.11228	0.42969	1	-0.747768	0.742601
NF1	MLL	1.19935	0.700685	2	-0.181777	0.94382
BCOR	RAD21	0.069824	0.262848	0	2.66178	0.554006
BCOR	ASXL1	3.51269	0.00287526	9	-1.25638	0.0200403
BCOR	PHF6	3.24665	0.0298227	5	-1.17762	0.132072
BCOR	CBL	0.823529	1	1	0.194156	1
BCOR	CEBPA	0.180285	0.0399956	1	1.71322	0.168117
BCOR	ETV6	2.34966	0.248192	2	-0.854272	0.532771
BCOR	MLL2	1.19022	1	1	-0.17414	1
BCOR	EP300	0.069824	1	0	2.66178	1
BCOR	MLL	0.069824	0.179618	0	2.66178	0.436719
RAD21	ASXL1	1.22645	0.774489	4	-0.204126	0.974992
RAD21	PHF6	0.56013	0.72072	1	0.579587	0.94382
RAD21	CBL	0.735149	1	1	0.307682	1
RAD21	CEBPA	1.94988	0.0559706	11	-0.667769	0.210314
RAD21	ETV6	1.0625	1	1	-0.0606225	1
RAD21	MLL2	0.069824	0.62453	0	2.66178	0.913767
RAD21	EP300	2.60064	0.21663	2	-0.955757	0.490052
RAD21	MLL	0.736824	1	2	0.305406	1
ASXL1	PHF6	1.38155	0.546562	4	-0.323208	0.866118
ASXL1	CBL	2.92077	0.0283844	6	-1.07185	0.127988
ASXL1	CEBPA	0.382493	0.0397471	4	0.961046	0.168117
ASXL1	ETV6	2.74595	0.0812407	4	-1.01013	0.260409
ASXL1	MLL2	1.30509	0.681403	2	-0.266272	0.933636
ASXL1	EP300	1.6211	0.643902	2	-0.483102	0.92305
ASXL1	MLL	1.98729	0.0814911	8	-0.686772	0.260409
PHF6	CBL	1.61036	0.398855	2	-0.476456	0.712112
PHF6	CEBPA	0.346752	0.117332	2	1.05915	0.334464
PHF6	ETV6	2.34966	0.248192	2	-0.854272	0.532771
PHF6	MLL2	1.19022	1	1	-0.17414	1
PHF6	EP300	0.069824	1	0	2.66178	1
PHF6	MLL	0.826942	1	2	0.190021	1
CBL	CEBPA	0.457674	0.312151	2	0.781598	0.621501
CBL	ETV6	0.069824	1	0	2.66178	1
CBL	MLL2	3.09883	0.167186	2	-1.13103	0.429446
CBL	EP300	0.069824	1	0	2.66178	1
CBL	MLL	1.09095	1	2	-0.0870488	1
CEBPA	ETV6	1.01734	1	3	-0.017194	1
CEBPA	MLL2	0.342343	0.359845	1	1.07194	0.686473
CEBPA	EP300	3.53988	0.00969478	7	-1.26409	0.0552714
CEBPA	MLL	0.468908	0.134229	4	0.75735	0.371942
ETV6	MLL2	0.069824	1	0	2.66178	1
ETV6	EP300	0.069824	1	0	2.66178	1
ETV6	MLL	0.810572	1	1	0.210015	1
MLL2	EP300	8.84681	0.00798019	3	-2.18006	0.0460253
MLL2	MLL	2.4393	0.157537	3	-0.891713	0.415991
EP300	MLL	1.97743	0.313257	2	-0.6818	0.621501
DNMT3A	NPM1	5.38345	2.65212e-59	341	-1.68333	1.31545e-56
FLT3-ITD	NPM1	2.07166	1.48851e-12	253	-0.728348	9.22877e-11
SRSF2	NPM1	0.376419	2.97784e-05	19	0.977052	0.000422002
TET2	NPM1	1.77087	9.29763e-05	102	-0.571472	0.00107247
KRAS	NPM1	0.720275	0.186913	26	0.328123	0.445717
SF3B1	NPM1	0.246048	0.000212039	6	1.40223	0.00239026
RUNX1	NPM1	0.0485667	4.99711e-28	5	3.02482	1.23928e-25
IDH1	NPM1	2.39031	5.42836e-08	91	-0.871425	1.92319e-06
NRAS	NPM1	0.971999	0.847738	106	0.0284004	1
PTPN11	NPM1	3.52577	2.49889e-13	92	-1.2601	1.77064e-11
KIT	NPM1	0.331299	5.2261e-05	13	1.10473	0.000617178
STAG2	NPM1	0.590783	0.0434469	19	0.526307	0.176637
IDH2	NPM1	1.36374	0.0323462	92	-0.31023	0.14198
WT1	NPM1	0.609684	0.0165962	31	0.494814	0.0875714
MYC	NPM1	1.45366	0.286688	15	-0.374086	0.575697
TP53	NPM1	0.0730964	6.25122e-18	5	2.61598	7.75151e-16
U2AF1	NPM1	0.127605	1.01801e-07	4	2.05882	3.36623e-06
EZH2	NPM1	0.280468	0.000490619	7	1.27129	0.00467149
FLT3-TKD	NPM1	2.00853	3.73399e-07	121	-0.697403	1.02892e-05
GATA2	NPM1	0.670387	0.249201	14	0.3999	0.532771
NF1	NPM1	1.08696	0.870199	15	-0.0833825	1
BCOR	NPM1	0.345527	0.00136631	9	1.06269	0.011241
RAD21	NPM1	2.80682	3.55258e-05	39	-1.03205	0.000478572
ASXL1	NPM1	0.247321	2.06286e-07	12	1.39707	6.39486e-06
PHF6	NPM1	0.439642	0.0122805	11	0.821794	0.0684395
CBL	NPM1	1.26193	0.437924	18	-0.23264	0.743871
CEBPA	NPM1	0.410053	6.60538e-07	35	0.89147	1.72435e-05
ETV6	NPM1	0.452473	0.0915236	6	0.793026	0.283723
MLL2	NPM1	1.49945	0.266477	14	-0.405097	0.555347
EP300	NPM1	0.856845	0.837865	8	0.154498	1
MLL	NPM1	0.143648	4.28582e-09	6	1.94039	1.77147e-07
FLT3-ITD	DNMT3A	1.59622	1.90994e-05	185	-0.467636	0.00029604
SRSF2	DNMT3A	0.430878	0.0010864	16	0.841931	0.00929058
TET2	DNMT3A	1.20658	0.230917	67	-0.187792	0.515922
KRAS	DNMT3A	0.961325	0.906954	25	0.039443	1
SF3B1	DNMT3A	0.408883	0.0194277	7	0.894327	0.0954073
RUNX1	DNMT3A	0.743485	0.121338	41	0.296407	0.343906
IDH1	DNMT3A	2.82815	2.44988e-10	83	-1.03962	1.21514e-08
NRAS	DNMT3A	1.10781	0.451633	91	-0.102387	0.764539
PTPN11	DNMT3A	1.6918	0.00378521	55	-0.525795	0.0243826
KIT	DNMT3A	0.267475	4.08042e-05	8	1.31873	0.000517473
STAG2	DNMT3A	0.513891	0.0223316	13	0.665744	0.10549
IDH2	DNMT3A	2.07753	7.95313e-07	94	-0.731181	1.97238e-05
WT1	DNMT3A	0.321217	8.20394e-06	14	1.13564	0.000145327
MYC	DNMT3A	1.24712	0.568369	11	-0.22084	0.894955
TP53	DNMT3A	0.442746	0.00055098	19	0.81476	0.00506085
U2AF1	DNMT3A	0.67283	0.207503	13	0.396263	0.480942
EZH2	DNMT3A	0.524964	0.0686292	9	0.644426	0.243827
FLT3-TKD	DNMT3A	1.22837	0.171432	76	-0.205686	0.429446
GATA2	DNMT3A	1.03241	1	15	-0.0318969	1
NF1	DNMT3A	1.22732	0.599605	13	-0.204829	0.903964
BCOR	DNMT3A	1.49418	0.142743	21	-0.401577	0.389014
RAD21	DNMT3A	1.5561	0.093455	24	-0.442183	0.286134
ASXL1	DNMT3A	0.415467	0.00138246	14	0.878352	0.011241
PHF6	DNMT3A	0.42152	0.0175021	8	0.863888	0.0904274
CBL	DNMT3A	0.492932	0.0923118	7	0.707383	0.284389
CEBPA	DNMT3A	0.500292	0.000325002	31	0.692564	0.00328981
ETV6	DNMT3A	0.395057	0.0721685	4	0.928725	0.248282
MLL2	DNMT3A	0.907001	1	8	0.0976118	1
EP300	DNMT3A	0.499324	0.194733	4	0.6945	0.462141
MLL	DNMT3A	1.55771	0.0628599	31	-0.443215	0.230952
SRSF2	FLT3-ITD	0.277871	4.14495e-06	11	1.2806	8.93866e-05
TET2	FLT3-ITD	1.03295	0.873186	61	-0.0324176	1
KRAS	FLT3-ITD	0.240622	5.5964e-06	8	1.42453	0.000111428
SF3B1	FLT3-ITD	0.778539	0.535675	12	0.250336	0.851586
RUNX1	FLT3-ITD	0.737583	0.102833	41	0.304376	0.311008
IDH1	FLT3-ITD	0.682351	0.0485515	35	0.382211	0.192652
NRAS	FLT3-ITD	0.187819	1.24855e-20	24	1.67228	2.06427e-18
PTPN11	FLT3-ITD	0.459239	0.000499171	22	0.778185	0.00467149
KIT	FLT3-ITD	0.229568	7.78592e-06	7	1.47156	0.00014303
STAG2	FLT3-ITD	0.659149	0.161793	16	0.416805	0.422365
IDH2	FLT3-ITD	0.563195	0.000914381	41	0.574129	0.0080988
WT1	FLT3-ITD	1.98415	0.000313134	53	-0.68519	0.00323572
MYC	FLT3-ITD	0.936646	1	9	0.06545	1
TP53	FLT3-ITD	0.0813417	9.32231e-14	4	2.5091	7.70644e-12
U2AF1	FLT3-ITD	0.543419	0.0666307	11	0.609875	0.239484
EZH2	FLT3-ITD	0.665538	0.285738	11	0.40716	0.575697
FLT3-TKD	FLT3-ITD	0.499856	3.967e-05	41	0.693436	0.000517473
GATA2	FLT3-ITD	0.932027	0.87891	14	0.0703936	1
NF1	FLT3-ITD	0.0736905	3.56999e-05	1	2.60788	0.000478572
BCOR	FLT3-ITD	0.359469	0.00504041	7	1.02313	0.0320519
RAD21	FLT3-ITD	1.34827	0.265072	22	-0.298824	0.55475
ASXL1	FLT3-ITD	0.28071	1.30123e-05	10	1.27043	0.000222555
PHF6	FLT3-ITD	0.753981	0.461082	13	0.282388	0.772624
CBL	FLT3-ITD	0.409691	0.0298171	6	0.892353	0.132072
CEBPA	FLT3-ITD	0.558579	0.00212797	34	0.582359	0.015992
ETV6	FLT3-ITD	0.392136	0.0720761	4	0.936145	0.248282
MLL2	FLT3-ITD	1.40807	0.425401	11	-0.342219	0.742601
EP300	FLT3-ITD	1.1867	0.66564	8	-0.171173	0.932649
MLL	FLT3-ITD	1.11243	0.71111	25	-0.106543	0.94382
TET2	SRSF2	2.1573	0.00308731	23	-0.768857	0.0204174
KRAS	SRSF2	0.191788	0.0404171	1	1.65136	0.168461
SF3B1	SRSF2	0.069824	0.0714122	0	2.66178	0.248282
RUNX1	SRSF2	6.55062	7.33187e-16	41	-1.87956	7.27321e-14
IDH1	SRSF2	2.30196	0.00299836	19	-0.833761	0.0202365
NRAS	SRSF2	0.677499	0.235037	13	0.389347	0.52044
PTPN11	SRSF2	0.232193	0.0147796	2	1.46018	0.0811606
KIT	SRSF2	0.209913	0.0589184	1	1.56106	0.219726
STAG2	SRSF2	5.39199	2.5903e-07	18	-1.68492	7.55759e-06
IDH2	SRSF2	3.18856	1.99569e-06	31	-1.15957	4.49938e-05
WT1	SRSF2	0.401101	0.112843	3	0.913542	0.327311
MYC	SRSF2	1.06919	1	2	-0.0669038	1
TP53	SRSF2	0.388125	0.0819027	3	0.946427	0.260409
U2AF1	SRSF2	0.069824	0.0501234	0	2.66178	0.195757
EZH2	SRSF2	0.069824	0.0725823	0	2.66178	0.248282
FLT3-TKD	SRSF2	0.528438	0.0794913	8	0.637829	0.260409
GATA2	SRSF2	0.069824	0.0718475	0	2.66178	0.248282
NF1	SRSF2	0.454877	0.512788	1	0.787729	0.832774
BCOR	SRSF2	3.13787	0.00561862	9	-1.14355	0.0344054
RAD21	SRSF2	0.543109	0.585397	2	0.610446	0.901569
ASXL1	SRSF2	5.25594	2.33185e-08	22	-1.65936	8.8969e-07
PHF6	SRSF2	1.58059	0.38555	5	-0.457797	0.710903
CBL	SRSF2	2.12032	0.182512	5	-0.751569	0.439446
CEBPA	SRSF2	0.523441	0.138703	6	0.64733	0.380092
ETV6	SRSF2	1.17388	0.70575	2	-0.160315	0.94382
MLL2	SRSF2	0.599356	1	1	0.511899	1
EP300	SRSF2	0.739057	1	1	0.30238	1
MLL	SRSF2	1.77689	0.149528	8	-0.574863	0.403076
KRAS	TET2	0.741335	0.504016	8	0.299302	0.825056
SF3B1	TET2	0.495191	0.269436	3	0.702812	0.559164
RUNX1	TET2	1.08851	0.714401	22	-0.0848114	0.94382
IDH1	TET2	0.437285	0.0103286	9	0.827171	0.058216
NRAS	TET2	0.689216	0.0971611	26	0.372201	0.295656
PTPN11	TET2	0.998779	1	16	0.00122131	1
KIT	TET2	1.05352	0.862204	10	-0.0521373	1
STAG2	TET2	2.80637	0.00036937	20	-1.03189	0.00359231
IDH2	TET2	0.203283	1.61877e-06	6	1.59315	3.82338e-05
WT1	TET2	0.532735	0.0806418	8	0.629731	0.260409
MYC	TET2	1.07389	0.791021	4	-0.0712873	0.987197
TP53	TET2	0.585489	0.148977	9	0.535307	0.403076
U2AF1	TET2	0.830774	0.840601	6	0.185397	1
EZH2	TET2	2.05642	0.0476918	11	-0.720965	0.192318
FLT3-TKD	TET2	0.768914	0.280822	22	0.262776	0.568521
GATA2	TET2	0.168122	0.0258211	1	1.78307	0.119694
NF1	TET2	1.6628	0.217054	7	-0.5085	0.490052
BCOR	TET2	0.596131	0.399768	4	0.517294	0.712112
RAD21	TET2	1.65093	0.160039	11	-0.501336	0.419997
ASXL1	TET2	1.89843	0.0227098	19	-0.641025	0.106265
PHF6	TET2	0.756518	0.675166	5	0.279029	0.933636
CBL	TET2	3.32805	0.000905325	13	-1.20239	0.0080988
CEBPA	TET2	1.58239	0.0387344	30	-0.458939	0.165623
ETV6	TET2	0.291986	0.250274	1	1.23105	0.532771
MLL2	TET2	1.53139	0.392153	5	-0.426178	0.712112
EP300	TET2	0.069824	0.107351	0	2.66178	0.31694
MLL	TET2	1.4797	0.217362	13	-0.391839	0.490052
SF3B1	KRAS	1.24235	0.740742	3	-0.217004	0.949374
RUNX1	KRAS	0.653126	0.36949	6	0.425986	0.694193
IDH1	KRAS	0.601175	0.345124	5	0.50887	0.668677
NRAS	KRAS	1.84223	0.0148903	24	-0.610978	0.0811606
PTPN11	KRAS	1.35633	0.418742	9	-0.304781	0.733907
KIT	KRAS	0.253443	0.124338	1	1.37262	0.348427
STAG2	KRAS	0.796946	1	3	0.226968	1
IDH2	KRAS	0.617904	0.24892	7	0.481423	0.532771
WT1	KRAS	0.486093	0.279878	3	0.721356	0.568521
MYC	KRAS	2.70825	0.0835761	4	-0.996302	0.262366
TP53	KRAS	0.069824	0.00236141	0	2.66178	0.0172244
U2AF1	KRAS	2.53802	0.0337882	7	-0.931383	0.146809
EZH2	KRAS	1.19527	0.746891	3	-0.178373	0.954789
FLT3-TKD	KRAS	0.558697	0.152071	7	0.582148	0.40706
GATA2	KRAS	0.416962	0.516787	1	0.874761	0.832774
NF1	KRAS	0.549128	0.719967	1	0.599424	0.94382
BCOR	KRAS	1.11083	0.760593	3	-0.105105	0.967733
RAD21	KRAS	1.7025	0.244782	5	-0.532097	0.532771
ASXL1	KRAS	1.75778	0.152647	8	-0.564049	0.40706
PHF6	KRAS	2.36179	0.0615381	6	-0.859418	0.227783
CBL	KRAS	0.500503	0.723088	1	0.692142	0.94382
CEBPA	KRAS	0.637982	0.371324	6	0.449445	0.695006
ETV6	KRAS	2.99116	0.0644777	4	-1.09566	0.233438
MLL2	KRAS	2.17212	0.196947	3	-0.775702	0.462966
EP300	KRAS	0.069824	0.634454	0	2.66178	0.920145
MLL	KRAS	0.748229	0.796126	3	0.290046	0.987197
RUNX1	SF3B1	3.60764	0.000263039	14	-1.28305	0.00283625
IDH1	SF3B1	0.229118	0.0831418	1	1.47352	0.262366
NRAS	SF3B1	0.808366	0.706382	7	0.21274	0.94382
PTPN11	SF3B1	0.782096	0.79455	3	0.245778	0.987197
KIT	SF3B1	0.901223	1	2	0.104002	1
STAG2	SF3B1	0.069824	0.168918	0	2.66178	0.429446
IDH2	SF3B1	0.478249	0.272197	3	0.737624	0.560206
WT1	SF3B1	0.907	1	3	0.0976127	1
MYC	SF3B1	1.21107	0.61812	1	-0.191504	0.913767
TP53	SF3B1	0.877703	1	3	0.130447	1
U2AF1	SF3B1	0.633808	1	1	0.456009	1
EZH2	SF3B1	0.75041	1	1	0.287136	1
FLT3-TKD	SF3B1	0.584343	0.398818	4	0.537267	0.712112
GATA2	SF3B1	1.49212	0.65666	2	-0.400199	0.92793
NF1	SF3B1	0.069824	0.627184	0	2.66178	0.914811
BCOR	SF3B1	1.36263	0.672865	2	-0.309415	0.933636
RAD21	SF3B1	0.069824	0.259537	0	2.66178	0.550129
ASXL1	SF3B1	1.9791	0.196535	5	-0.682643	0.462966
PHF6	SF3B1	1.36263	0.672865	2	-0.309415	0.933636
CBL	SF3B1	8.85833	1.86601e-05	8	-2.18136	0.00029604
CEBPA	SF3B1	0.069824	0.00794519	0	2.66178	0.0460253
ETV6	SF3B1	4.04688	0.0531718	3	-1.39795	0.206041
MLL2	SF3B1	1.32597	0.585955	1	-0.282146	0.901569
EP300	SF3B1	0.069824	1	0	2.66178	1
MLL	SF3B1	0.92307	1	2	0.0800498	1
IDH1	RUNX1	1.33412	0.270615	20	-0.288274	0.559271
NRAS	RUNX1	1.01792	0.916851	30	-0.0177616	1
PTPN11	RUNX1	0.266989	0.00188865	4	1.32055	0.014637
KIT	RUNX1	0.986304	1	8	0.0137905	1
STAG2	RUNX1	2.51709	0.00290908	16	-0.923104	0.0200403
IDH2	RUNX1	1.42576	0.116182	28	-0.354705	0.333099
WT1	RUNX1	0.823976	0.639545	10	0.193614	0.922135
MYC	RUNX1	0.6227	0.767582	2	0.47369	0.968755
TP53	RUNX1	0.151351	0.000305583	2	1.88815	0.00322487
U2AF1	RUNX1	2.26983	0.0173271	12	-0.819706	0.0904274
EZH2	RUNX1	2.48748	0.0159066	11	-0.911268	0.0848354
FLT3-TKD	RUNX1	0.739409	0.247224	18	0.301905	0.532771
GATA2	RUNX1	0.388612	0.233469	2	0.945173	0.519285
NF1	RUNX1	1.05656	1	4	-0.0550212	1
BCOR	RUNX1	4.13752	1.54602e-05	17	-1.4201	0.000255609
RAD21	RUNX1	0.164606	0.0177539	1	1.8042	0.0907828
ASXL1	RUNX1	4.71735	8.44792e-10	31	-1.55125	3.80924e-08
PHF6	RUNX1	3.45433	0.000239591	15	-1.23963	0.00264082
CBL	RUNX1	1.22197	0.612736	5	-0.200466	0.913767
CEBPA	RUNX1	0.352059	0.0025824	7	1.04396	0.0185634
ETV6	RUNX1	1.04106	1	3	-0.0402409	1
MLL2	RUNX1	0.350252	0.358096	1	1.0491	0.686087
EP300	RUNX1	0.849426	1	2	0.163194	1
MLL	RUNX1	3.62821	5.841e-06	22	-1.28874	0.000111428
NRAS	IDH1	1.42642	0.0801102	35	-0.355167	0.260409
PTPN11	IDH1	2.04537	0.00548314	22	-0.71558	0.0339955
KIT	IDH1	0.389981	0.113546	3	0.941657	0.327434
STAG2	IDH1	1.04207	0.840955	7	-0.0412093	1
IDH2	IDH1	0.322587	0.00093258	7	1.13138	0.00811508
WT1	IDH1	0.259333	0.00777104	3	1.34964	0.0460253
MYC	IDH1	1.44144	0.534623	4	-0.365639	0.851586
TP53	IDH1	0.335131	0.0151824	4	1.09323	0.0818527
U2AF1	IDH1	0.35813	0.170316	2	1.02686	0.429446
EZH2	IDH1	0.638762	0.623123	3	0.448224	0.913767
FLT3-TKD	IDH1	0.778861	0.395021	17	0.249922	0.712112
GATA2	IDH1	0.433417	0.319591	2	0.836055	0.629037
NF1	IDH1	0.574198	0.575942	2	0.554781	0.899265
BCOR	IDH1	1.01721	1	5	-0.0170638	1
RAD21	IDH1	0.527849	0.366825	3	0.638944	0.691807
ASXL1	IDH1	1.17957	0.589842	10	-0.165149	0.90167
PHF6	IDH1	1.48254	0.34301	7	-0.393755	0.667188
CBL	IDH1	0.522244	0.427188	2	0.64962	0.742601
CEBPA	IDH1	0.516252	0.0554439	9	0.661161	0.209925
ETV6	IDH1	0.390354	0.516915	1	0.940702	0.832774
MLL2	IDH1	0.762431	1	2	0.271243	1
EP300	IDH1	1.45436	0.485098	3	-0.374568	0.804711
MLL	IDH1	1.82374	0.0731623	12	-0.60089	0.248552
PTPN11	NRAS	1.47402	0.0780026	31	-0.387991	0.260409
KIT	NRAS	0.929193	0.882156	13	0.0734391	1
STAG2	NRAS	1.44036	0.213818	17	-0.36489	0.488726
IDH2	NRAS	0.42946	0.00033879	18	0.845226	0.00336079
WT1	NRAS	0.869706	0.70779	18	0.139601	0.94382
MYC	NRAS	0.703049	0.642161	4	0.352328	0.92305
TP53	NRAS	0.571467	0.0637632	13	0.559548	0.232548
U2AF1	NRAS	0.856751	0.733634	9	0.154608	0.945204
EZH2	NRAS	1.3325	0.455525	11	-0.287056	0.767786
FLT3-TKD	NRAS	0.993681	1	39	0.00633955	1
GATA2	NRAS	2.69376	0.00203693	18	-0.990936	0.0155433
NF1	NRAS	0.575108	0.391283	4	0.553197	0.712112
BCOR	NRAS	1.66957	0.106091	14	-0.512567	0.315096
RAD21	NRAS	1.31645	0.393909	13	-0.274937	0.712112
ASXL1	NRAS	1.75167	0.0262304	25	-0.560571	0.119715
PHF6	NRAS	0.289938	0.0182026	3	1.23809	0.0921273
CBL	NRAS	0.973803	1	7	0.0265458	1
CEBPA	NRAS	0.906983	0.679333	28	0.0976315	0.933636
ETV6	NRAS	1.00137	1	5	-0.0013719	1
MLL2	NRAS	0.776712	0.808346	4	0.252686	0.999849
EP300	NRAS	1.27672	0.595637	5	-0.244291	0.903474
MLL	NRAS	0.867636	0.763194	12	0.141983	0.968144
KIT	PTPN11	0.160626	0.0188724	1	1.82868	0.0945526
STAG2	PTPN11	1.43395	0.379675	8	-0.360429	0.702681
IDH2	PTPN11	0.96271	1	16	0.038003	1
WT1	PTPN11	0.73676	0.486757	7	0.305493	0.804772
MYC	PTPN11	1.24227	0.739671	3	-0.21694	0.949374
TP53	PTPN11	0.824261	0.729226	8	0.193269	0.944376
U2AF1	PTPN11	0.851524	1	4	0.160727	1
EZH2	PTPN11	0.75244	0.794789	3	0.284434	0.987197
FLT3-TKD	PTPN11	0.932217	0.896552	17	0.0701899	1
GATA2	PTPN11	0.766984	0.794527	3	0.26529	0.987197
NF1	PTPN11	1.02211	1	3	-0.021865	1
BCOR	PTPN11	0.943863	1	4	0.0577741	1
RAD21	PTPN11	2.07659	0.0550806	9	-0.730726	0.209925
ASXL1	PTPN11	0.650779	0.437354	5	0.429585	0.743871
PHF6	PTPN11	1.20054	0.619272	5	-0.182767	0.913767
CBL	PTPN11	0.92762	1	3	0.0751331	1
CEBPA	PTPN11	0.765719	0.466577	11	0.266939	0.7792
ETV6	PTPN11	0.458894	0.727376	1	0.778937	0.944376
MLL2	PTPN11	1.3679	0.507699	3	-0.313279	0.828352
EP300	PTPN11	1.11441	1	2	-0.108322	1
MLL	PTPN11	0.470775	0.205534	3	0.753374	0.478614
STAG2	KIT	0.581929	0.580171	2	0.541408	0.899265
IDH2	KIT	0.188479	0.00301915	2	1.66877	0.0202365
WT1	KIT	0.715975	0.655108	4	0.33411	0.92793
MYC	KIT	0.069824	0.401999	0	2.66178	0.712112
TP53	KIT	0.515734	0.276019	3	0.662163	0.563396
U2AF1	KIT	0.730786	1	2	0.313635	1
EZH2	KIT	1.31027	0.733676	3	-0.270236	0.945204
FLT3-TKD	KIT	0.615262	0.24725	7	0.485706	0.532771
GATA2	KIT	0.884148	1	2	0.12313	1
NF1	KIT	0.600827	1	1	0.509448	1
BCOR	KIT	0.417251	0.517126	1	0.874067	0.832774
RAD21	KIT	1.87002	0.211618	5	-0.62595	0.485938
ASXL1	KIT	0.670852	0.623194	3	0.399206	0.913767
PHF6	KIT	0.069824	0.110117	0	2.66178	0.323182
CBL	KIT	0.547659	0.720293	1	0.602103	0.94382
CEBPA	KIT	0.830224	0.713619	7	0.186059	0.94382
ETV6	KIT	0.069824	0.3985	0	2.66178	0.712112
MLL2	KIT	1.5544	0.650052	2	-0.441089	0.923857
EP300	KIT	2.98066	0.105953	3	-1.09214	0.315096
MLL	KIT	0.284018	0.179024	1	1.25872	0.436719
IDH2	STAG2	1.8363	0.0482247	15	-0.607754	0.192652
WT1	STAG2	0.581634	0.483409	3	0.541914	0.8046
MYC	STAG2	0.787338	1	1	0.239098	1
TP53	STAG2	0.376328	0.168302	2	0.977294	0.429446
U2AF1	STAG2	1.62758	0.335233	4	-0.487091	0.657215
EZH2	STAG2	3.68917	0.00618368	7	-1.3054	0.0374037
FLT3-TKD	STAG2	1.25434	0.491315	12	-0.226613	0.809609
GATA2	STAG2	0.96381	1	2	0.0368614	1
NF1	STAG2	1.27642	0.68637	2	-0.244061	0.937849
BCOR	STAG2	4.01348	0.00224513	8	-1.38966	0.0166207
RAD21	STAG2	0.784213	1	2	0.243075	1
ASXL1	STAG2	4.27873	4.17317e-05	14	-1.45366	0.000517473
PHF6	STAG2	0.880139	1	2	0.127675	1
CBL	STAG2	2.40552	0.111726	4	-0.877767	0.325977
CEBPA	STAG2	1.05696	0.847893	8	-0.0553931	1
ETV6	STAG2	0.069824	0.639022	0	2.66178	0.922135
MLL2	STAG2	1.69436	0.377151	2	-0.527303	0.700626
EP300	STAG2	1.06292	1	1	-0.0610211	1
MLL	STAG2	4.84828	2.3948e-05	13	-1.57862	0.000359945
WT1	IDH2	0.312671	0.00372733	5	1.1626	0.0243257
MYC	IDH2	0.257619	0.173538	1	1.35627	0.432536
TP53	IDH2	0.121638	2.51854e-05	2	2.10671	0.00036741
U2AF1	IDH2	1.10928	0.84243	8	-0.103715	1
EZH2	IDH2	0.620371	0.397611	4	0.477438	0.712112
FLT3-TKD	IDH2	0.740292	0.202389	22	0.300711	0.473515
GATA2	IDH2	0.312632	0.0817789	2	1.16273	0.260409
NF1	IDH2	0.625225	0.62048	3	0.469643	0.913767
BCOR	IDH2	1.61821	0.209647	10	-0.481321	0.48365
RAD21	IDH2	0.380135	0.0778658	3	0.967228	0.260409
ASXL1	IDH2	1.82923	0.0263083	19	-0.603895	0.119715
PHF6	IDH2	0.730447	0.677208	5	0.314099	0.933636
CBL	IDH2	0.768292	0.813308	4	0.263586	1
CEBPA	IDH2	0.367529	0.00118698	9	1.00095	0.00997864
ETV6	IDH2	0.550216	0.573408	2	0.597445	0.899265
MLL2	IDH2	0.282109	0.168839	1	1.26546	0.429446
EP300	IDH2	0.683599	0.760919	2	0.380384	0.967733
MLL	IDH2	1.42711	0.295047	13	-0.35565	0.590094
MYC	WT1	0.946501	1	2	0.0549837	1
TP53	WT1	0.459179	0.13783	4	0.778315	0.379799
U2AF1	WT1	0.488389	0.435581	2	0.716642	0.743871
EZH2	WT1	0.872593	1	3	0.136286	1
FLT3-TKD	WT1	1.17931	0.578922	18	-0.164933	0.899265
GATA2	WT1	1.88522	0.157674	6	-0.634046	0.415991
NF1	WT1	2.07193	0.186675	5	-0.728479	0.445717
BCOR	WT1	0.279821	0.177763	1	1.27361	0.436719
RAD21	WT1	0.249755	0.123618	1	1.38728	0.348377
ASXL1	WT1	0.598758	0.406874	4	0.512898	0.718184
PHF6	WT1	0.810904	1	3	0.209605	1
CBL	WT1	1.46154	0.532972	4	-0.379489	0.851586
CEBPA	WT1	3.07943	5.69659e-06	29	-1.12474	0.000111428
ETV6	WT1	1.58615	0.456647	3	-0.461308	0.767786
MLL2	WT1	1.0392	1	2	-0.0384469	1
EP300	WT1	0.069824	0.408724	0	2.66178	0.718891
MLL	WT1	0.546049	0.36672	3	0.605046	0.691807
TP53	MYC	0.469565	0.726044	1	0.755947	0.944376
U2AF1	MYC	0.985578	1	1	0.0145268	1
EZH2	MYC	0.069824	0.623736	0	2.66178	0.913767
FLT3-TKD	MYC	1.49665	0.433681	6	-0.403226	0.743871
GATA2	MYC	3.60482	0.0688221	3	-1.28227	0.243827
NF1	MYC	0.069824	1	0	2.66178	1
BCOR	MYC	1.08708	1	1	-0.0834941	1
RAD21	MYC	0.069824	0.628932	0	2.66178	0.914811
ASXL1	MYC	1.18872	0.702738	2	-0.172873	0.94382
PHF6	MYC	1.08708	1	1	-0.0834941	1
CBL	MYC	0.069824	1	0	2.66178	1
CEBPA	MYC	1.62455	0.376862	5	-0.485229	0.700626
ETV6	MYC	0.069824	1	0	2.66178	1
MLL2	MYC	2.06131	0.437011	1	-0.723344	0.743871
EP300	MYC	0.069824	1	0	2.66178	1
MLL	MYC	0.069824	0.400676	0	2.66178	0.712112
U2AF1	TP53	1.21539	0.61575	5	-0.195065	0.913767
EZH2	TP53	0.290813	0.2636	1	1.23508	0.554006
FLT3-TKD	TP53	0.16339	5.09627e-05	3	1.81161	0.000616524
GATA2	TP53	0.571957	0.579182	2	0.558691	0.899265
NF1	TP53	2.477	0.053646	6	-0.907049	0.206267
BCOR	TP53	0.784724	0.795054	3	0.242424	0.987197
RAD21	TP53	0.069824	0.0201703	0	2.66178	0.0971309
ASXL1	TP53	1.05294	0.840007	7	-0.0515849	1
PHF6	TP53	0.270911	0.179476	1	1.30597	0.436719
CBL	TP53	0.68913	0.765875	2	0.372325	0.968755
CEBPA	TP53	0.293138	0.00541058	4	1.22711	0.0339702
ETV6	TP53	0.514176	0.719726	1	0.665189	0.94382
MLL2	TP53	1.00591	1	2	-0.00589508	1
EP300	TP53	1.92187	0.248712	3	-0.6533	0.532771
MLL	TP53	0.184348	0.0413976	1	1.69093	0.17111
EZH2	U2AF1	2.45517	0.105566	4	-0.898195	0.315096
FLT3-TKD	U2AF1	0.59536	0.338448	5	0.518588	0.660906
GATA2	U2AF1	1.21011	0.698626	2	-0.190709	0.94382
NF1	U2AF1	1.60255	0.646108	2	-0.471599	0.923543
BCOR	U2AF1	2.2789	0.12711	4	-0.823694	0.354195
RAD21	U2AF1	0.069824	0.275354	0	2.66178	0.563396
ASXL1	U2AF1	3.58299	0.00153101	10	-1.2762	0.0122481
PHF6	U2AF1	4.35101	0.00270859	7	-1.47041	0.0191923
CBL	U2AF1	1.45775	0.660482	2	-0.376892	0.93068
CEBPA	U2AF1	0.313806	0.0843364	2	1.15898	0.263087
ETV6	U2AF1	4.52732	0.0192368	4	-1.51013	0.0954073
MLL2	U2AF1	1.07909	1	1	-0.0761182	1
EP300	U2AF1	0.069824	1	0	2.66178	1
MLL	U2AF1	2.86513	0.0199364	7	-1.05261	0.0969457
FLT3-TKD	EZH2	1.21354	0.678552	8	-0.193545	0.933636
GATA2	EZH2	1.4366	0.663044	2	-0.362278	0.931642
NF1	EZH2	0.969744	1	1	0.0307232	1
BCOR	EZH2	2.72087	0.0808647	4	-1.00095	0.260409
RAD21	EZH2	1.16905	0.707	2	-0.15619	0.94382
ASXL1	EZH2	3.81196	0.00176712	9	-1.33814	0.0139125
PHF6	EZH2	1.31192	0.680558	2	-0.271495	0.933636
CBL	EZH2	4.69672	0.00788615	5	-1.54686	0.0460253
CEBPA	EZH2	1.17505	0.648203	6	-0.161307	0.923857
ETV6	EZH2	1.2775	0.599201	1	-0.244903	0.903964
MLL2	EZH2	2.52498	0.224683	2	-0.926233	0.504266
EP300	EZH2	0.069824	1	0	2.66178	1
MLL	EZH2	0.88872	1	2	0.117973	1
GATA2	FLT3-TKD	1.06058	0.836761	7	-0.0588116	1
NF1	FLT3-TKD	0.768458	0.812336	4	0.263369	1
BCOR	FLT3-TKD	0.661159	0.428494	5	0.413762	0.742601
RAD21	FLT3-TKD	1.6026	0.181734	12	-0.471625	0.439446
ASXL1	FLT3-TKD	0.935788	1	12	0.066366	1
PHF6	FLT3-TKD	0.807308	0.693685	6	0.21405	0.94382
CBL	FLT3-TKD	1.0902	0.821491	6	-0.086358	1
CEBPA	FLT3-TKD	0.583598	0.0497475	15	0.538543	0.195757
ETV6	FLT3-TKD	0.25575	0.171402	1	1.36355	0.429446
MLL2	FLT3-TKD	1.33882	0.587111	5	-0.291788	0.901569
EP300	FLT3-TKD	1.31052	0.558996	4	-0.270426	0.883
MLL	FLT3-TKD	1.80699	0.0433931	17	-0.591665	0.176637
NF1	GATA2	1.93848	0.318767	2	-0.661902	0.629037
BCOR	GATA2	3.57259	0.0213828	5	-1.27329	0.10198
RAD21	GATA2	0.612438	1	1	0.490308	1
ASXL1	GATA2	0.383653	0.363692	1	0.958017	0.691154
PHF6	GATA2	0.686102	1	1	0.376728	1
CBL	GATA2	1.76333	0.358259	2	-0.567202	0.686087
CEBPA	GATA2	8.16735	1.48979e-11	24	-2.10014	8.21037e-10
ETV6	GATA2	1.30129	0.59263	1	-0.26336	0.90167
MLL2	GATA2	1.30129	0.59263	1	-0.26336	0.90167
EP300	GATA2	1.60438	0.519861	1	-0.47274	0.83447
MLL	GATA2	0.069824	0.170258	0	2.66178	0.429446
BCOR	NF1	3.71854	0.0340383	4	-1.31333	0.146809
RAD21	NF1	0.806495	1	1	0.215058	1
ASXL1	NF1	0.505293	0.722182	1	0.682618	0.94382
PHF6	NF1	1.77028	0.356711	2	-0.571137	0.686087
CBL	NF1	0.069824	0.624077	0	2.66178	0.913767
CEBPA	NF1	0.259756	0.177581	1	1.34801	0.436719
ETV6	NF1	1.71336	0.497105	1	-0.538454	0.816437
MLL2	NF1	0.069824	1	0	2.66178	1
EP300	NF1	2.11228	0.42969	1	-0.747768	0.742601
MLL	NF1	1.19935	0.700685	2	-0.181777	0.94382
RAD21	BCOR	0.069824	0.262848	0	2.66178	0.554006
ASXL1	BCOR	3.51269	0.00287526	9	-1.25638	0.0200403
PHF6	BCOR	3.24665	0.0298227	5	-1.17762	0.132072
CBL	BCOR	0.823529	1	1	0.194156	1
CEBPA	BCOR	0.180285	0.0399956	1	1.71322	0.168117
ETV6	BCOR	2.34966	0.248192	2	-0.854272	0.532771
MLL2	BCOR	1.19022	1	1	-0.17414	1
EP300	BCOR	0.069824	1	0	2.66178	1
MLL	BCOR	0.069824	0.179618	0	2.66178	0.436719
ASXL1	RAD21	1.22645	0.774489	4	-0.204126	0.974992
PHF6	RAD21	0.56013	0.72072	1	0.579587	0.94382
CBL	RAD21	0.735149	1	1	0.307682	1
CEBPA	RAD21	1.94988	0.0559706	11	-0.667769	0.210314
ETV6	RAD21	1.0625	1	1	-0.0606225	1
MLL2	RAD21	0.069824	0.62453	0	2.66178	0.913767
EP300	RAD21	2.60064	0.21663	2	-0.955757	0.490052
MLL	RAD21	0.736824	1	2	0.305406	1
PHF6	ASXL1	1.38155	0.546562	4	-0.323208	0.866118
CBL	ASXL1	2.92077	0.0283844	6	-1.07185	0.127988
CEBPA	ASXL1	0.382493	0.0397471	4	0.961046	0.168117
ETV6	ASXL1	2.74595	0.0812407	4	-1.01013	0.260409
MLL2	ASXL1	1.30509	0.681403	2	-0.266272	0.933636
EP300	ASXL1	1.6211	0.643902	2	-0.483102	0.92305
MLL	ASXL1	1.98729	0.0814911	8	-0.686772	0.260409
CBL	PHF6	1.61036	0.398855	2	-0.476456	0.712112
CEBPA	PHF6	0.346752	0.117332	2	1.05915	0.334464
ETV6	PHF6	2.34966	0.248192	2	-0.854272	0.532771
MLL2	PHF6	1.19022	1	1	-0.17414	1
EP300	PHF6	0.069824	1	0	2.66178	1
MLL	PHF6	0.826942	1	2	0.190021	1
CEBPA	CBL	0.457674	0.312151	2	0.781598	0.621501
ETV6	CBL	0.069824	1	0	2.66178	1
MLL2	CBL	3.09883	0.167186	2	-1.13103	0.429446
EP300	CBL	0.069824	1	0	2.66178	1
MLL	CBL	1.09095	1	2	-0.0870488	1
ETV6	CEBPA	1.01734	1	3	-0.017194	1
MLL2	CEBPA	0.342343	0.359845	1	1.07194	0.686473
EP300	CEBPA	3.53988	0.00969478	7	-1.26409	0.0552714
MLL	CEBPA	0.468908	0.134229	4	0.75735	0.371942
MLL2	ETV6	0.069824	1	0	2.66178	1
EP300	ETV6	0.069824	1	0	2.66178	1
MLL	ETV6	0.810572	1	1	0.210015	1
EP300	MLL2	8.84681	0.00798019	3	-2.18006	0.0460253
MLL	MLL2	2.4393	0.157537	3	-0.891713	0.415991
MLL	EP300	1.97743	0.313257	2	-0.6818	0.621501

## Sheet: Fig 2b
gene_1	gene_2	gene_tested	HR	lower_95	upper_95	log_rank_p	num_pts	q_value
DNMT3A	FLT3-ITD	DNMT3A_FLT3-ITD_vs_others	1.07	1.04	1.11	2.45315e-05	183	0.000668483
DNMT3A	SRSF2	DNMT3A_SRSF2_vs_others	1.09	0.99	1.2	0.077912	16	0.24264
DNMT3A	TET2	DNMT3A_TET2_vs_others	1	0.95	1.06	0.8766	67	0.90141
DNMT3A	KRAS	DNMT3A_KRAS_vs_others	0.96	0.87	1.05	0.343595	25	0.567453
DNMT3A	RUNX1	DNMT3A_RUNX1_vs_others	1.02	0.95	1.09	0.539417	41	0.668142
DNMT3A	IDH1	DNMT3A_IDH1_vs_others	1.05	1.01	1.1	0.0270801	83	0.11073
DNMT3A	NRAS	DNMT3A_NRAS_vs_others	0.95	0.9	1	0.0623621	91	0.210945
DNMT3A	PTPN11	DNMT3A_PTPN11_vs_others	0.98	0.92	1.04	0.465032	55	0.625783
DNMT3A	STAG2	DNMT3A_STAG2_vs_others	0.96	0.83	1.11	0.551588	13	0.67554
DNMT3A	IDH2	DNMT3A_IDH2_vs_others	1.01	0.97	1.06	0.526995	94	0.660258
DNMT3A	WT1	DNMT3A_WT1_vs_others	1.11	0.99	1.25	0.0638641	14	0.210945
DNMT3A	TP53	DNMT3A_TP53_vs_others	1.28	1.18	1.39	2.7106e-11	19	2.95455e-09
DNMT3A	U2AF1	DNMT3A_U2AF1_vs_others	1.17	1.04	1.31	0.00689437	13	0.0500991
DNMT3A	FLT3-TKD	DNMT3A_FLT3-TKD_vs_others	0.97	0.92	1.03	0.305151	77	0.540248
DNMT3A	BCOR	DNMT3A_BCOR_vs_others	0.96	0.86	1.08	0.51074	21	0.655777
DNMT3A	ASXL1	DNMT3A_ASXL1_vs_others	1.01	0.9	1.15	0.822052	14	0.878467
DNMT3A	CEBPA	DNMT3A_CEBPA_vs_others	0.95	0.87	1.04	0.292663	31	0.540248
DNMT3A	MLL	DNMT3A_MLL_vs_others	1.04	0.96	1.11	0.329471	31	0.552498
FLT3-ITD	SRSF2	FLT3-ITD_SRSF2_vs_others	1.1	0.98	1.24	0.0970368	10	0.285865
FLT3-ITD	TET2	FLT3-ITD_TET2_vs_others	1.09	1.04	1.15	0.000567076	60	0.00772641
FLT3-ITD	SF3B1	FLT3-ITD_SF3B1_vs_others	1.14	1.02	1.27	0.0191993	12	0.090988
FLT3-ITD	RUNX1	FLT3-ITD_RUNX1_vs_others	1.05	0.98	1.12	0.180689	39	0.428154
FLT3-ITD	IDH1	FLT3-ITD_IDH1_vs_others	1.09	1.02	1.17	0.0140545	35	0.0696336
FLT3-ITD	NRAS	FLT3-ITD_NRAS_vs_others	0.99	0.9	1.08	0.833684	24	0.882248
FLT3-ITD	PTPN11	FLT3-ITD_PTPN11_vs_others	1.06	0.98	1.16	0.15753	22	0.381572
FLT3-ITD	STAG2	FLT3-ITD_STAG2_vs_others	0.98	0.88	1.11	0.78751	16	0.866739
FLT3-ITD	IDH2	FLT3-ITD_IDH2_vs_others	1.01	0.94	1.09	0.747873	40	0.840394
FLT3-ITD	WT1	FLT3-ITD_WT1_vs_others	1	0.94	1.07	0.990048	50	0.990048
FLT3-ITD	U2AF1	FLT3-ITD_U2AF1_vs_others	0.97	0.82	1.14	0.682801	11	0.775263
FLT3-ITD	FLT3-TKD	FLT3-ITD_FLT3-TKD_vs_others	0.92	0.84	1	0.0374663	41	0.145851
FLT3-ITD	ASXL1	FLT3-ITD_ASXL1_vs_others	1.05	0.93	1.19	0.464257	10	0.625783
FLT3-ITD	CEBPA	FLT3-ITD_CEBPA_vs_others	0.98	0.9	1.06	0.608494	34	0.728856
FLT3-ITD	MLL	FLT3-ITD_MLL_vs_others	1.04	0.96	1.13	0.29703	25	0.540248
FLT3-TKD	ASXL1	FLT3-TKD_ASXL1_vs_others	0.96	0.84	1.1	0.593817	13	0.719178
FLT3-TKD	CEBPA	FLT3-TKD_CEBPA_vs_others	0.89	0.77	1.03	0.120677	15	0.328846
FLT3-TKD	MLL	FLT3-TKD_MLL_vs_others	1.08	0.98	1.18	0.115999	18	0.324202
IDH1	NRAS	IDH1_NRAS_vs_others	0.95	0.87	1.03	0.199972	35	0.452515
IDH1	PTPN11	IDH1_PTPN11_vs_others	0.95	0.86	1.05	0.329054	22	0.552498
IDH1	FLT3-TKD	IDH1_FLT3-TKD_vs_others	0.99	0.9	1.1	0.875201	18	0.90141
IDH1	ASXL1	IDH1_ASXL1_vs_others	1.02	0.89	1.16	0.795173	10	0.866739
IDH1	MLL	IDH1_MLL_vs_others	1.04	0.93	1.17	0.495354	12	0.655777
IDH2	FLT3-TKD	IDH2_FLT3-TKD_vs_others	1.01	0.92	1.11	0.849393	22	0.890229
IDH2	BCOR	IDH2_BCOR_vs_others	0.85	0.71	1.03	0.0895371	10	0.271098
IDH2	ASXL1	IDH2_ASXL1_vs_others	1.06	0.96	1.16	0.241309	19	0.515738
IDH2	MLL	IDH2_MLL_vs_others	1.05	0.94	1.17	0.380636	13	0.574789
KRAS	NRAS	KRAS_NRAS_vs_others	0.94	0.85	1.04	0.203424	24	0.452515
NPM1	DNMT3A	NPM1_DNMT3A_vs_others	0.99	0.96	1.02	0.367445	341	0.574789
NPM1	FLT3-ITD	NPM1_FLT3-ITD_vs_others	1.03	1	1.06	0.0266497	253	0.11073
NPM1	SRSF2	NPM1_SRSF2_vs_others	0.95	0.85	1.07	0.385888	19	0.574789
NPM1	TET2	NPM1_TET2_vs_others	0.97	0.93	1.02	0.292508	102	0.540248
NPM1	KRAS	NPM1_KRAS_vs_others	0.97	0.89	1.06	0.504235	26	0.655777
NPM1	IDH1	NPM1_IDH1_vs_others	0.98	0.93	1.03	0.44096	91	0.608413
NPM1	NRAS	NPM1_NRAS_vs_others	0.87	0.82	0.93	2.93002e-06	106	0.000106457
NPM1	PTPN11	NPM1_PTPN11_vs_others	0.93	0.88	0.98	0.00913525	92	0.0517766
NPM1	KIT	NPM1_KIT_vs_others	1.06	0.95	1.19	0.26796	13	0.540248
NPM1	STAG2	NPM1_STAG2_vs_others	0.91	0.81	1.03	0.149951	19	0.380854
NPM1	IDH2	NPM1_IDH2_vs_others	0.98	0.93	1.03	0.364494	92	0.574789
NPM1	WT1	NPM1_WT1_vs_others	1	0.92	1.09	0.956981	31	0.965842
NPM1	FLT3-TKD	NPM1_FLT3-TKD_vs_others	0.93	0.88	0.97	0.00142093	122	0.0140801
NPM1	ASXL1	NPM1_ASXL1_vs_others	0.94	0.8	1.1	0.440613	12	0.608413
NPM1	CEBPA	NPM1_CEBPA_vs_others	0.96	0.89	1.04	0.30692	35	0.540248
NRAS	PTPN11	NRAS_PTPN11_vs_others	0.95	0.88	1.04	0.272574	31	0.540248
NRAS	KIT	NRAS_KIT_vs_others	0.93	0.82	1.07	0.307297	13	0.540248
NRAS	STAG2	NRAS_STAG2_vs_others	1.11	1.01	1.22	0.0271602	17	0.11073
NRAS	IDH2	NRAS_IDH2_vs_others	1.01	0.91	1.12	0.816866	18	0.878467
NRAS	WT1	NRAS_WT1_vs_others	0.9	0.78	1.03	0.10508	18	0.301412
NRAS	TP53	NRAS_TP53_vs_others	1.16	1.04	1.3	0.00456313	13	0.0355272
NRAS	FLT3-TKD	NRAS_FLT3-TKD_vs_others	0.89	0.81	0.97	0.00825155	39	0.0516881
NRAS	BCOR	NRAS_BCOR_vs_others	1.09	0.97	1.22	0.153739	14	0.380854
NRAS	ASXL1	NRAS_ASXL1_vs_others	1.17	1.08	1.27	4.72357e-05	25	0.000735527
NRAS	CEBPA	NRAS_CEBPA_vs_others	0.86	0.77	0.97	0.00970742	28	0.0517766
NRAS	MLL	NRAS_MLL_vs_others	1.16	1.05	1.29	0.00323841	12	0.0271528
PTPN11	IDH2	PTPN11_IDH2_vs_others	0.94	0.84	1.06	0.31772	16	0.549705
PTPN11	FLT3-TKD	PTPN11_FLT3-TKD_vs_others	0.85	0.74	0.99	0.0274286	17	0.11073
PTPN11	CEBPA	PTPN11_CEBPA_vs_others	0.85	0.7	1.02	0.0714655	11	0.22911
RUNX1	IDH1	RUNX1_IDH1_vs_others	1.05	0.96	1.15	0.280592	20	0.540248
RUNX1	NRAS	RUNX1_NRAS_vs_others	1.1	1.02	1.18	0.00839005	30	0.0516881
RUNX1	STAG2	RUNX1_STAG2_vs_others	1.05	0.96	1.16	0.289551	16	0.540248
RUNX1	IDH2	RUNX1_IDH2_vs_others	1.05	0.97	1.14	0.18897	28	0.43825
RUNX1	WT1	RUNX1_WT1_vs_others	0.92	0.76	1.11	0.395497	10	0.574789
RUNX1	U2AF1	RUNX1_U2AF1_vs_others	1.05	0.91	1.22	0.511658	12	0.655777
RUNX1	FLT3-TKD	RUNX1_FLT3-TKD_vs_others	1.02	0.93	1.13	0.668294	18	0.775263
RUNX1	BCOR	RUNX1_BCOR_vs_others	0.95	0.84	1.07	0.389733	17	0.574789
RUNX1	ASXL1	RUNX1_ASXL1_vs_others	1.11	1.04	1.18	0.00210369	31	0.0191085
RUNX1	MLL	RUNX1_MLL_vs_others	1.02	0.93	1.11	0.668911	22	0.775263
SF3B1	RUNX1	SF3B1_RUNX1_vs_others	1.02	0.91	1.15	0.682729	14	0.775263
SRSF2	TET2	SRSF2_TET2_vs_others	1	0.91	1.1	0.922409	22	0.93965
SRSF2	RUNX1	SRSF2_RUNX1_vs_others	1.13	1.06	1.2	3.90546e-05	37	0.000735527
SRSF2	IDH1	SRSF2_IDH1_vs_others	1.2	1.09	1.31	4.17961e-05	17	0.000735527
SRSF2	NRAS	SRSF2_NRAS_vs_others	1.28	1.16	1.41	9.23628e-08	12	5.03377e-06
SRSF2	STAG2	SRSF2_STAG2_vs_others	1.13	1.03	1.25	0.00853564	16	0.0516881
SRSF2	IDH2	SRSF2_IDH2_vs_others	1.03	0.95	1.12	0.429166	28	0.608413
SRSF2	ASXL1	SRSF2_ASXL1_vs_others	1.14	1.05	1.23	0.00122843	20	0.0133899
STAG2	IDH2	STAG2_IDH2_vs_others	0.96	0.85	1.09	0.517402	15	0.655777
STAG2	FLT3-TKD	STAG2_FLT3-TKD_vs_others	0.98	0.86	1.12	0.77038	12	0.856851
STAG2	ASXL1	STAG2_ASXL1_vs_others	1.05	0.94	1.18	0.349913	14	0.569262
STAG2	MLL	STAG2_MLL_vs_others	1.05	0.94	1.18	0.395254	13	0.574789
TET2	RUNX1	TET2_RUNX1_vs_others	1.09	1	1.19	0.0473958	22	0.172205
TET2	NRAS	TET2_NRAS_vs_others	1.03	0.95	1.12	0.432639	26	0.608413
TET2	PTPN11	TET2_PTPN11_vs_others	0.93	0.82	1.05	0.239393	16	0.515738
TET2	KIT	TET2_KIT_vs_others	1.07	0.94	1.21	0.299552	10	0.540248
TET2	STAG2	TET2_STAG2_vs_others	1.02	0.93	1.13	0.639475	20	0.757638
TET2	FLT3-TKD	TET2_FLT3-TKD_vs_others	1.09	1	1.19	0.0433303	23	0.162862
TET2	ASXL1	TET2_ASXL1_vs_others	1.15	1.05	1.25	0.00118375	19	0.0133899
TET2	CEBPA	TET2_CEBPA_vs_others	0.93	0.84	1.02	0.13293	30	0.3534
TET2	MLL	TET2_MLL_vs_others	1.08	0.97	1.2	0.151891	13	0.380854
U2AF1	ASXL1	U2AF1_ASXL1_vs_others	1.14	1	1.3	0.0524767	10	0.184515
WT1	FLT3-TKD	WT1_FLT3-TKD_vs_others	0.95	0.85	1.06	0.373393	19	0.574789
WT1	CEBPA	WT1_CEBPA_vs_others	0.86	0.77	0.97	0.00997531	29	0.0517766

## Sheet: Fig 2c
gene_1	gene_2	odds_ratio	q_value_odds	HR	q_value_HR	color	labels
NRAS	WT1	0.912146	0.961192	0.920724	0.385978	NS	NA
NRAS	KRAS	1.92681	0.0371704	0.95314	0.485156	NS	NA
NRAS	PTPN11	1.49349	0.216957	0.940214	0.369243	NS	NA
NRAS	FLT3-TKD	0.937981	0.945674	0.870029	0.0157064	HR < 1 & q < 0.1	NA
NRAS	FLT3-ITD	0.174623	2.62226e-19	0.963601	0.609316	NS	NA
NRAS	IDH2	0.328747	0.000105312	1.00958	0.898978	NS	NA
NRAS	TP53	0.553099	0.132607	1.1632	0.0295728	HR > 1 & q < 0.1	NA
NRAS	SRSF2	0.680795	0.424127	1.25885	4.54212e-06	HR > 1 & q < 0.1	NRAS + SRSF2
NRAS	CEBPA	0.918523	0.930017	0.857853	0.0273378	HR < 1 & q < 0.1	NA
NRAS	DNMT3A	1.06633	0.853157	0.947741	0.167678	NS	NA
NRAS	IDH1	1.61111	0.0843551	0.944421	0.386013	NS	NA
NRAS	ASXL1	1.48738	0.294823	1.16939	0.0010734	HR > 1 & q < 0.1	NA
NRAS	RUNX1	0.920774	0.928408	1.09629	0.0507274	HR > 1 & q < 0.1	NA
NRAS	U2AF1	0.932138	1	1.11117	0.207058	NS	NA
NRAS	GATA2	3.05394	0.002423	0.935654	0.454441	NS	NA
NRAS	KIT	1.00365	1	0.906932	0.357544	NS	NA
NRAS	TET2	0.714473	0.287806	1.03579	0.553044	NS	NA
NRAS	NPM1	0.948774	0.903414	0.855482	7.12626e-06	HR < 1 & q < 0.1	NA
NRAS	EZH2	1.30914	0.761275	1.02583	0.791188	NS	NA
NRAS	RAD21	1.26938	0.72263	0.792793	0.0488985	HR < 1 & q < 0.1	NRAS + RAD21
NRAS	BCOR	1.84248	0.202635	1.09829	0.248598	NS	NA
NRAS	STAG2	1.52984	0.311744	1.09918	0.14628	NS	NA
WT1	FLT3-TKD	1.06189	0.94883	0.951606	0.544813	NS	NA
WT1	FLT3-ITD	1.99459	0.0020895	1.01143	0.794635	NS	NA
WT1	CEBPA	3.01575	4.56513e-05	0.884333	0.0764225	HR < 1 & q < 0.1	WT1 + CEBPA
WT1	DNMT3A	0.401986	0.000904509	1.14429	0.0196666	HR > 1 & q < 0.1	NA
WT1	RUNX1	0.72383	0.664983	0.922091	0.553044	NS	NA
WT1	NPM1	0.583972	0.0436263	0.974112	0.655928	NS	NA
CBL	TET2	2.75985	0.0359782	0.954671	0.655928	NS	NA
CBL	NPM1	1.50626	0.413244	0.829436	0.0771592	HR < 1 & q < 0.1	NA
KRAS	DNMT3A	0.955991	1	0.970748	0.644404	NS	NA
KRAS	TET2	0.863927	0.923068	1.02759	0.783456	NS	NA
KRAS	NPM1	0.680479	0.274951	0.958	0.502962	NS	NA
PTPN11	FLT3-TKD	0.905548	0.94883	0.850849	0.0929685	HR < 1 & q < 0.1	NA
PTPN11	FLT3-ITD	0.477233	0.00879823	1.05604	0.454102	NS	NA
PTPN11	IDH2	0.818761	0.825177	0.943786	0.533199	NS	NA
PTPN11	CEBPA	0.683386	0.582938	0.846259	0.207058	NS	NA
PTPN11	DNMT3A	1.93035	0.00270234	0.981868	0.677192	NS	NA
PTPN11	IDH1	2.06407	0.0338725	0.958076	0.553044	NS	NA
PTPN11	TET2	0.694485	0.535546	0.977642	0.794635	NS	NA
PTPN11	NPM1	3.81954	1.78968e-12	0.929022	0.0346804	HR < 1 & q < 0.1	PTPN11 + NPM1
PTPN11	RAD21	2.49823	0.0665507	0.833867	0.164141	NS	NA
FLT3-TKD	FLT3-ITD	0.484197	0.000373368	0.932346	0.258264	NS	NA
FLT3-TKD	IDH2	0.696574	0.360316	1.01882	0.788869	NS	NA
FLT3-TKD	SRSF2	0.646572	0.424127	1.12738	0.173453	NS	NA
FLT3-TKD	CEBPA	0.562347	0.110369	0.913371	0.388798	NS	NA
FLT3-TKD	DNMT3A	1.244	0.343112	0.973274	0.491879	NS	NA
FLT3-TKD	IDH1	0.807595	0.761275	0.997736	0.970739	NS	NA
FLT3-TKD	ASXL1	0.756538	0.761275	0.986029	0.879696	NS	NA
FLT3-TKD	RUNX1	0.678298	0.375028	1.02897	0.689864	NS	NA
FLT3-TKD	TET2	0.723646	0.378468	1.08388	0.190659	NS	NA
FLT3-TKD	NPM1	2.10683	2.25538e-06	0.920813	0.00480699	HR < 1 & q < 0.1	NA
FLT3-TKD	RAD21	1.61351	0.331659	0.879589	0.224366	NS	NA
FLT3-TKD	STAG2	1.19492	0.839566	0.968199	0.740493	NS	NA
FLT3-TKD	MLL	1.90708	0.144393	1.05389	0.485156	NS	NA
FLT3-ITD	IDH2	0.569661	0.0111126	1.03595	0.50746	NS	NA
FLT3-ITD	SRSF2	0.307088	0.000197843	1.14049	0.0533934	HR > 1 & q < 0.1	FLT3-ITD + SRSF2
FLT3-ITD	CEBPA	0.52214	0.00492967	0.99818	0.970739	NS	NA
FLT3-ITD	DNMT3A	1.60012	0.000341488	1.0766	0.00015659	HR > 1 & q < 0.1	NA
FLT3-ITD	SF3B1	0.822538	0.845409	1.14084	0.0890121	HR > 1 & q < 0.1	NA
FLT3-ITD	IDH1	0.637241	0.102051	1.09401	0.0753904	HR > 1 & q < 0.1	NA
FLT3-ITD	ASXL1	0.385479	0.00335596	0.979557	0.830544	NS	NA
FLT3-ITD	RUNX1	0.866192	0.741264	1.07564	0.0929685	HR > 1 & q < 0.1	NA
FLT3-ITD	U2AF1	0.505955	0.150531	1.04855	0.655928	NS	NA
FLT3-ITD	GATA2	0.79364	0.815751	0.94644	0.577922	NS	NA
FLT3-ITD	TET2	1.09131	0.825177	1.09399	0.00480699	HR > 1 & q < 0.1	NA
FLT3-ITD	NPM1	2.05787	3.08188e-10	1.01663	0.485156	NS	NA
FLT3-ITD	RAD21	1.35382	0.532619	1.01145	0.857355	NS	NA
FLT3-ITD	STAG2	0.557135	0.144393	0.972399	0.760194	NS	NA
FLT3-ITD	PHF6	0.775559	0.815751	1.01679	0.865596	NS	NA
FLT3-ITD	MLL	1.08217	0.948001	1.03218	0.619388	NS	NA
IDH2	SRSF2	3.47629	3.54015e-06	1.02981	0.591324	NS	NA
IDH2	DNMT3A	2.10626	1.66414e-05	1.03197	0.386013	NS	NA
IDH2	ASXL1	1.92561	0.0589386	1.05457	0.485156	NS	NA
IDH2	RUNX1	1.52839	0.200596	1.05911	0.336983	NS	NA
IDH2	NPM1	1.44347	0.0569797	0.974117	0.485156	NS	NA
IDH2	STAG2	1.51735	0.44024	0.950663	0.606272	NS	NA
IDH2	MLL	1.32378	0.741798	1.00981	0.90664	NS	NA
TP53	DNMT3A	0.460102	0.00589376	1.31713	3.28731e-12	HR > 1 & q < 0.1	TP53 + DNMT3A
NF1	DNMT3A	1.37531	0.59146	0.948628	0.591324	NS	NA
NF1	NPM1	0.938659	1	0.841027	0.190659	NS	NA
SRSF2	DNMT3A	0.429939	0.00502465	1.10601	0.103049	NS	NA
SRSF2	IDH1	2.24927	0.0270779	1.20501	0.000145629	HR > 1 & q < 0.1	SRSF2 + IDH1
SRSF2	ASXL1	4.37383	8.17126e-06	1.15734	0.00129993	HR > 1 & q < 0.1	SRSF2 + ASXL1
SRSF2	RUNX1	5.97882	7.6533e-13	1.13567	0.00011861	HR > 1 & q < 0.1	SRSF2 + RUNX1
SRSF2	TET2	2.26009	0.00679499	1.04596	0.485156	NS	NA
SRSF2	NPM1	0.443985	0.00344011	0.962801	0.619388	NS	NA
SRSF2	BCOR	3.97394	0.00363389	1.06554	0.485156	NS	NA
SRSF2	STAG2	5.22077	5.19355e-06	1.13656	0.0168398	HR > 1 & q < 0.1	SRSF2 + STAG2
CEBPA	DNMT3A	0.545969	0.00694735	0.969023	0.591324	NS	NA
CEBPA	GATA2	9.03972	3.51299e-11	0.826702	0.0111371	HR < 1 & q < 0.1	CEBPA + GATA2
CEBPA	TET2	1.41215	0.307242	0.95977	0.544813	NS	NA
CEBPA	NPM1	0.437138	6.06849e-05	0.958806	0.485156	NS	NA
CEBPA	RAD21	1.51087	0.47241	0.716857	0.0772849	HR < 1 & q < 0.1	CEBPA + RAD21
DNMT3A	IDH1	3.10281	4.46935e-10	1.04069	0.263744	NS	NA
DNMT3A	ASXL1	0.301928	0.000180466	1.08378	0.386013	NS	NA
DNMT3A	RUNX1	0.708264	0.187474	1.06231	0.207058	NS	NA
DNMT3A	U2AF1	0.53043	0.161791	1.31124	4.54212e-06	HR > 1 & q < 0.1	DNMT3A + U2AF1
DNMT3A	GATA2	0.910011	1	1.0484	0.544813	NS	NA
DNMT3A	TET2	1.22266	0.403601	1.02726	0.50746	NS	NA
DNMT3A	NPM1	5.75858	2.83634e-60	0.982692	0.454102	NS	NA
DNMT3A	RAD21	1.73025	0.110369	0.809762	0.00815883	HR < 1 & q < 0.1	DNMT3A + RAD21
DNMT3A	BCOR	1.20496	0.824712	1.0095	0.891916	NS	NA
DNMT3A	STAG2	0.47628	0.0569797	0.969175	0.773188	NS	NA
DNMT3A	MLL	1.59289	0.18962	1.05	0.408494	NS	NA
SF3B1	RUNX1	3.19518	0.00995296	1.01342	0.878905	NS	NA
IDH1	ASXL1	1.0806	0.99329	1.03352	0.740493	NS	NA
IDH1	RUNX1	1.1777	0.825177	1.05088	0.485156	NS	NA
IDH1	TET2	0.525738	0.141885	1.10479	0.288915	NS	NA
IDH1	NPM1	2.59959	1.59803e-07	0.965753	0.388798	NS	NA
ASXL1	RUNX1	4.40634	4.51397e-08	1.12957	0.00162162	HR > 1 & q < 0.1	ASXL1 + RUNX1
ASXL1	U2AF1	3.99402	0.00239923	1.21349	0.00972926	HR > 1 & q < 0.1	ASXL1 + U2AF1
ASXL1	TET2	1.67511	0.162516	1.1911	0.000148204	HR > 1 & q < 0.1	NA
ASXL1	NPM1	0.27142	5.34763e-06	0.959187	0.689864	NS	NA
ASXL1	EZH2	3.93141	0.00593057	1.06693	0.485156	NS	NA
ASXL1	STAG2	3.59248	0.00216813	1.05465	0.50974	NS	NA
RUNX1	U2AF1	2.19049	0.110369	1.16812	0.0533934	HR > 1 & q < 0.1	NA
RUNX1	TET2	0.992601	1	1.11106	0.0764225	HR > 1 & q < 0.1	NA
RUNX1	EZH2	3.06588	0.00903826	1.06382	0.485156	NS	NA
RUNX1	BCOR	4.56547	5.5231e-05	1.00188	0.973183	NS	NA
RUNX1	STAG2	2.32047	0.0349501	1.07595	0.329098	NS	NA
RUNX1	PHF6	3.65735	0.00161816	1.16657	0.00400551	HR > 1 & q < 0.1	RUNX1 + PHF6
RUNX1	MLL	3.3195	0.00109601	1.05549	0.454102	NS	NA
GATA2	NPM1	0.561775	0.231304	0.923953	0.47135	NS	NA
KIT	NPM1	0.349558	0.00175992	1.03747	0.644404	NS	NA
TET2	NPM1	1.92539	6.68314e-05	0.974986	0.485156	NS	NA
TET2	EZH2	1.72972	0.318132	1.06926	0.485156	NS	NA
TET2	RAD21	1.56316	0.406607	0.967772	0.740493	NS	NA
TET2	STAG2	2.65281	0.00519986	1.0532	0.485156	NS	NA
TET2	MLL	1.38152	0.639339	1.0865	0.336983	NS	NA
NPM1	RAD21	3.09263	5.16024e-05	0.843585	0.00284001	HR < 1 & q < 0.1	NPM1 + RAD21
NPM1	STAG2	0.618916	0.187474	0.924357	0.388798	NS	NA
NPM1	PHF6	0.437251	0.0626909	0.918331	0.478477	NS	NA
STAG2	MLL	3.96752	0.00542603	1.01496	0.878905	NS	NA

## Sheet: Fig 2e
Genes	HR	Lower_CI	Upper_CI	log_rank_p
DNMT3A + FLT3-ITD + FLT3-TKD	0.869117	0.41	1.85	0.716549
DNMT3A + FLT3-ITD + IDH1	3.25665	1.79	5.93	4.2861e-05
DNMT3A + FLT3-ITD + IDH2	2.06146	1.14	3.71	0.0138883
DNMT3A + FLT3-ITD + MLL	1.09967	0.58	2.09	0.772355
DNMT3A + FLT3-ITD + PTPN11	2.78991	1.41	5.5	0.00199316
DNMT3A + FLT3-ITD + RUNX1	0.718	0.34	1.53	0.390254
DNMT3A + FLT3-ITD + TET2	1.47749	0.88	2.48	0.136595
DNMT3A + FLT3-TKD + IDH1	1.25584	0.58	2.72	0.563298
DNMT3A + IDH1 + PTPN11	0.760751	0.35	1.66	0.490074
DNMT3A + NRAS + FLT3-TKD	0.489848	0.15	1.55	0.215257
DNMT3A + NRAS + IDH1	0.73585	0.4	1.36	0.324698
DNMT3A + NRAS + PTPN11	1.06382	0.51	2.23	0.869911
DNMT3A + NRAS + RUNX1	1.88108	0.86	4.12	0.108022
DNMT3A + NRAS + TET2	1.17569	0.51	2.71	0.703251
NPM1 + DNMT3A + CEBPA	0.609214	0.29	1.3	0.19407
NPM1 + DNMT3A + FLT3-ITD	1.77021	1.37	2.29	1.22168e-05
NPM1 + DNMT3A + FLT3-TKD	0.737415	0.49	1.12	0.152308
NPM1 + DNMT3A + IDH1	1.21967	0.81	1.83	0.335682
NPM1 + DNMT3A + IDH2	1.48164	1	2.19	0.0482017
NPM1 + DNMT3A + KRAS	0.842018	0.43	1.65	0.614998
NPM1 + DNMT3A + NRAS	0.481552	0.31	0.76	0.00122981
NPM1 + DNMT3A + PTPN11	0.865171	0.56	1.33	0.50771
NPM1 + DNMT3A + RAD21	0.0645805	0.01	0.46	0.000244459
NPM1 + DNMT3A + TET2	0.971954	0.62	1.51	0.899744
NPM1 + FLT3-ITD + CEBPA	0.745107	0.35	1.59	0.444556
NPM1 + FLT3-ITD + FLT3-TKD	0.497801	0.22	1.12	0.0860404
NPM1 + FLT3-ITD + IDH1	1.46463	0.82	2.63	0.198552
NPM1 + FLT3-ITD + IDH2	0.855686	0.49	1.48	0.576655
NPM1 + FLT3-ITD + NRAS	1.6494	0.77	3.52	0.190475
NPM1 + FLT3-ITD + PTPN11	1.3226	0.72	2.43	0.367627
NPM1 + FLT3-ITD + RAD21	0.878116	0.45	1.72	0.70479
NPM1 + FLT3-ITD + TET2	1.09266	0.71	1.69	0.690074
NPM1 + FLT3-ITD + WT1	0.698728	0.34	1.42	0.319618
NPM1 + FLT3-TKD + IDH1	1.28926	0.62	2.67	0.492422
NPM1 + FLT3-TKD + IDH2	1.27027	0.59	2.75	0.542554
NPM1 + FLT3-TKD + PTPN11	0.600825	0.22	1.64	0.314945
NPM1 + IDH1 + PTPN11	1.0668	0.55	2.08	0.84935
NPM1 + IDH2 + PTPN11	0.889152	0.41	1.93	0.76684
NPM1 + NRAS + FLT3-TKD	0.277136	0.07	1.13	0.0549903
NPM1 + NRAS + IDH1	0.79972	0.4	1.61	0.530787
NPM1 + NRAS + PTPN11	1.18622	0.59	2.4	0.633929
NPM1 + NRAS + RAD21	0.411337	0.1	1.71	0.205949
NPM1 + NRAS + TET2	0.746166	0.3	1.84	0.523963
NPM1 + TET2 + FLT3-TKD	1.29567	0.57	2.96	0.537557
NPM1 + TET2 + PTPN11	1.02197	0.41	2.53	0.962459
RUNX1 + SRSF2 + ASXL1	0.976837	0.5	1.9	0.944857

## Sheet: Fig 3b
Variable	Mutated_Gene	effect_size	CI_lower	CI_upper	p_value	q_val	sig
Age	NRAS	-0.0511927	-0.269303	0.166993	0.452639	1	q > 0.2
Age	FLT3-TKD	0.146781	-0.108349	0.4016	0.360878	1	q > 0.2
Age	TP53	0.187952	-0.150536	0.525737	0.474225	1	q > 0.2
Age	KIT	0.358942	-0.0733398	0.789069	0.112107	1	q > 0.2
Age	DNMT3A	0.0376759	-0.137486	0.212803	0.948064	1	q > 0.2
Age	RUNX1	-0.0491072	-0.345405	0.247332	0.870746	1	q > 0.2
Age	IDH1	-0.14245	-0.457485	0.173048	0.374604	1	q > 0.2
Age	IDH2	0.16526	-0.116869	0.446965	0.188423	1	q > 0.2
Age	ASXL1	-0.185516	-0.616192	0.246296	0.346036	1	q > 0.2
Age	PTPN11	-0.0172418	-0.342761	0.308335	0.639158	1	q > 0.2
Age	CBL	-0.0367369	-0.62107	0.54802	0.963761	1	q > 0.2
Age	WT1	-0.295038	-0.688452	0.0998633	0.104994	1	q > 0.2
Age	KRAS	0.202373	-0.210208	0.613819	0.259403	1	q > 0.2
Age	TET2	0.152002	-0.0969301	0.400631	0.206156	1	q > 0.2
Age	GATA2	-0.707838	-1.28812	-0.120338	0.0171635	0.49774	q > 0.2
Age	SF3B1	0.222369	-0.358706	0.800932	0.552738	1	q > 0.2
Age	ETV6	0.0175753	-0.751384	0.78617	0.959031	1	q > 0.2
Age	U2AF1	0.352382	-0.192158	0.893528	0.277191	1	q > 0.2
Age	SRSF2	0.386375	-0.00643996	0.777299	0.0527457	1	q > 0.2
Age	STAG2	-0.0228006	-0.481578	0.436131	0.761287	1	q > 0.2
Age	EZH2	0.198569	-0.332359	0.727632	0.312108	1	q > 0.2
Age	RAD21	-0.325335	-0.8378	0.189942	0.610843	1	q > 0.2
Age	NF1	-0.290188	-0.869676	0.292549	0.311664	1	q > 0.2
Age	PHF6	-0.107793	-0.641112	0.426566	0.795128	1	q > 0.2
Age	CEBPA	-0.049565	-0.39746	0.298523	0.525514	1	q > 0.2
Age	BCOR	0.668239	0.10037	1.22966	0.0445064	1	q > 0.2
Age	JAK2	-0.438358	-1.4239	0.562288	0.342782	1	q > 0.2
Age	NPM1	0.173284	-0.00156341	0.347961	0.0907183	1	q > 0.2
Age	FLT3-ITD	-0.293922	-0.760693	0.174954	0.287097	1	q > 0.2
Platelet	NRAS	0.284739	0.065299	0.503741	0.028489	0.740714	q > 0.2
Platelet	FLT3-TKD	-0.190922	-0.445933	0.0644926	0.185177	1	q > 0.2
Platelet	TP53	-0.445771	-0.786559	-0.103352	0.0387479	0.968697	q > 0.2
Platelet	KIT	0.28494	-0.14583	0.713993	0.600625	1	q > 0.2
Platelet	DNMT3A	-0.0730945	-0.248244	0.10213	0.560705	1	q > 0.2
Platelet	RUNX1	0.096278	-0.200358	0.392637	0.841331	1	q > 0.2
Platelet	IDH1	-0.511787	-0.83101	-0.190944	0.00300358	0.0871038	q < 0.1
Platelet	IDH2	-0.342035	-0.625099	-0.0580937	0.023844	0.643788	q > 0.2
Platelet	ASXL1	-0.426181	-0.860157	0.0103575	0.20115	1	q > 0.2
Platelet	PTPN11	0.1542	-0.172098	0.479964	0.211628	1	q > 0.2
Platelet	CBL	-0.575866	-1.16962	0.0243012	0.0491422	1	q > 0.2
Platelet	WT1	0.282814	-0.111884	0.676083	0.678854	1	q > 0.2
Platelet	KRAS	-0.272501	-0.684628	0.141141	0.572546	1	q > 0.2
Platelet	TET2	-0.445028	-0.696084	-0.193096	0.0162172	0.454082	q > 0.2
Platelet	GATA2	-0.149098	-0.714904	0.418315	0.258974	1	q > 0.2
Platelet	SF3B1	0.510899	-0.0795847	1.09578	0.222286	1	q > 0.2
Platelet	ETV6	0.642218	-0.153813	1.42561	0.0697168	1	q > 0.2
Platelet	U2AF1	-0.428332	-0.971172	0.118597	0.1247	1	q > 0.2
Platelet	SRSF2	0.308586	-0.0827226	0.698373	0.682826	1	q > 0.2
Platelet	STAG2	-0.372664	-0.834274	0.0915212	0.139261	1	q > 0.2
Platelet	EZH2	-0.357552	-0.888889	0.177094	0.603071	1	q > 0.2
Platelet	RAD21	-0.555735	-1.07385	-0.0329369	0.134074	1	q > 0.2
Platelet	NF1	0.343549	-0.240742	0.924008	0.678837	1	q > 0.2
Platelet	PHF6	0.204894	-0.330969	0.738795	0.561342	1	q > 0.2
Platelet	CEBPA	0.0699394	-0.278247	0.417842	0.678907	1	q > 0.2
Platelet	BCOR	-0.438043	-0.991646	0.119909	0.12312	1	q > 0.2
Platelet	JAK2	0.413277	-0.585522	1.3978	0.730159	1	q > 0.2
Platelet	NPM1	-0.168421	-0.343085	0.00640911	0.206567	1	q > 0.2
Platelet	FLT3-ITD	-0.404446	-0.873117	0.0670979	0.207159	1	q > 0.2
Hemoglobin	NRAS	0.193319	-0.0254542	0.411793	0.148457	1	q > 0.2
Hemoglobin	FLT3-TKD	0.432086	0.174033	0.689241	0.00500104	0.14503	q < 0.2
Hemoglobin	TP53	-0.00809729	-0.345467	0.329302	1	1	q > 0.2
Hemoglobin	KIT	0.416857	-0.0168072	0.848035	0.0973922	1	q > 0.2
Hemoglobin	DNMT3A	-0.0612884	-0.23643	0.113914	0.248182	1	q > 0.2
Hemoglobin	RUNX1	0.243484	-0.0543	0.540561	0.209622	1	q > 0.2
Hemoglobin	IDH1	-0.17943	-0.494641	0.136365	0.53814	1	q > 0.2
Hemoglobin	IDH2	-0.220003	-0.502014	0.0625701	0.247257	1	q > 0.2
Hemoglobin	ASXL1	0.00389442	-0.426417	0.434182	1	1	q > 0.2
Hemoglobin	PTPN11	0.0199253	-0.305658	0.34544	0.494337	1	q > 0.2
Hemoglobin	CBL	0.150027	-0.436186	0.734507	0.526226	1	q > 0.2
Hemoglobin	WT1	0.38615	-0.0105156	0.780879	0.0740868	1	q > 0.2
Hemoglobin	KRAS	0.00389873	-0.407058	0.414833	0.704206	1	q > 0.2
Hemoglobin	TET2	0.287791	0.0377942	0.537213	0.0502216	1	q > 0.2
Hemoglobin	GATA2	-0.218744	-0.785111	0.349988	0.725795	1	q > 0.2
Hemoglobin	SF3B1	-0.104183	-0.681959	0.474776	0.884107	1	q > 0.2
Hemoglobin	ETV6	0.433976	-0.348812	1.20799	0.510686	1	q > 0.2
Hemoglobin	U2AF1	-0.349514	-0.890603	0.194943	0.361266	1	q > 0.2
Hemoglobin	SRSF2	-0.234099	-0.623075	0.156037	0.315808	1	q > 0.2
Hemoglobin	STAG2	0.0129532	-0.445933	0.471749	0.422769	1	q > 0.2
Hemoglobin	EZH2	-0.131334	-0.659955	0.39852	0.693666	1	q > 0.2
Hemoglobin	RAD21	-0.348151	-0.861024	0.167719	0.490497	1	q > 0.2
Hemoglobin	NF1	-0.00108155	-0.579037	0.576887	0.83598	1	q > 0.2
Hemoglobin	PHF6	-0.557132	-1.09858	-0.0105362	0.107027	1	q > 0.2
Hemoglobin	CEBPA	-0.204368	-0.552815	0.144897	0.229863	1	q > 0.2
Hemoglobin	BCOR	-0.161971	-0.711086	0.388788	0.572192	1	q > 0.2
Hemoglobin	JAK2	0.59751	-0.41677	1.59165	0.555556	1	q > 0.2
Hemoglobin	NPM1	0.0546801	-0.119814	0.229121	0.527327	1	q > 0.2
Hemoglobin	FLT3-ITD	0.347369	-0.122709	0.81497	0.312177	1	q > 0.2
WBC	NRAS	0.161655	-0.0569407	0.379999	0.243863	1	q > 0.2
WBC	FLT3-TKD	0.279722	0.0235463	0.535308	0.00235811	0.0542366	q < 0.1
WBC	TP53	0.630224	0.283336	0.974858	9.17515e-06	0.000266079	q < 0.05
WBC	KIT	0.0635506	-0.364452	0.491167	0.322452	1	q > 0.2
WBC	DNMT3A	0.229847	0.0540239	0.405444	0.00079303	0.0190327	q < 0.05
WBC	RUNX1	0.282879	-0.0153419	0.580292	0.0438535	0.833217	q > 0.2
WBC	IDH1	0.542605	0.221082	0.862418	0.000100585	0.00271579	q < 0.05
WBC	IDH2	0.350383	0.0663287	0.633539	0.000168241	0.00437427	q < 0.05
WBC	ASXL1	0.507286	0.0684599	0.943082	0.00436159	0.0921813	q < 0.1
WBC	PTPN11	-0.0375797	-0.363079	0.288055	0.736532	1	q > 0.2
WBC	CBL	0.446059	-0.148467	1.03554	0.217689	1	q > 0.2
WBC	WT1	0.333799	-0.0618011	0.727722	0.130061	1	q > 0.2
WBC	KRAS	0.185623	-0.226742	0.59695	0.946756	1	q > 0.2
WBC	TET2	0.444787	0.192858	0.69584	0.000618276	0.0154569	q < 0.05
WBC	GATA2	0.0694311	-0.496915	0.635024	0.88249	1	q > 0.2
WBC	SF3B1	0.707083	0.106869	1.29975	0.00419006	0.0921813	q < 0.1
WBC	ETV6	0.0294843	-0.739627	0.797985	0.0470644	0.847159	q > 0.2
WBC	U2AF1	0.884986	0.315909	1.44617	0.0284231	0.568462	q > 0.2
WBC	SRSF2	0.22814	-0.161919	0.617062	0.402017	1	q > 0.2
WBC	STAG2	-0.0441243	-0.502864	0.414924	0.29675	1	q > 0.2
WBC	EZH2	0.214224	-0.316999	0.743435	0.638663	1	q > 0.2
WBC	RAD21	0.0151429	-0.495336	0.525489	0.875927	1	q > 0.2
WBC	NF1	0.151939	-0.427747	0.729912	0.990299	1	q > 0.2
WBC	PHF6	0.158299	-0.376756	0.69184	0.414644	1	q > 0.2
WBC	CEBPA	0.0948648	-0.253457	0.44281	0.262888	1	q > 0.2
WBC	BCOR	0.309455	-0.244496	0.860295	0.0785186	1	q > 0.2
WBC	JAK2	-0.535297	-1.52567	0.473283	0.193096	1	q > 0.2
WBC	NPM1	0.340767	0.1649	0.516301	2.11955e-05	0.000593473	q < 0.05
WBC	FLT3-ITD	0.297731	-0.171225	0.764556	0.15539	1	q > 0.2
LDH	NRAS	0.0950036	-0.123305	0.313166	0.381771	1	q > 0.2
LDH	FLT3-TKD	0.226898	-0.0287951	0.482114	0.0294538	0.647983	q > 0.2
LDH	TP53	0.590406	0.244595	0.934091	0.00858446	0.214611	q > 0.2
LDH	KIT	0.0428739	-0.385006	0.470494	0.452747	1	q > 0.2
LDH	DNMT3A	0.186433	0.0108288	0.361851	0.000561841	0.0157316	q < 0.05
LDH	RUNX1	0.518362	0.216331	0.818945	0.00722756	0.187917	q < 0.2
LDH	IDH1	0.608496	0.285393	0.929692	0.0102822	0.246773	q > 0.2
LDH	IDH2	0.388735	0.104137	0.672342	0.0062734	0.169382	q < 0.2
LDH	ASXL1	-0.157396	-0.587893	0.274068	0.612414	1	q > 0.2
LDH	PTPN11	-0.036627	-0.362134	0.289005	0.143059	1	q > 0.2
LDH	CBL	0.638582	0.0352764	1.23484	0.0890472	1	q > 0.2
LDH	WT1	0.392337	-0.00445264	0.787168	0.0743713	1	q > 0.2
LDH	KRAS	0.296889	-0.117184	0.709312	0.337675	1	q > 0.2
LDH	TET2	0.224617	-0.0248162	0.473596	0.0203735	0.46859	q > 0.2
LDH	GATA2	-0.315197	-0.882937	0.255918	0.122173	1	q > 0.2
LDH	SF3B1	0.455781	-0.132454	1.03898	0.293857	1	q > 0.2
LDH	ETV6	0.00708139	-0.761756	0.775772	0.162796	1	q > 0.2
LDH	U2AF1	-0.0505417	-0.588926	0.488334	0.296105	1	q > 0.2
LDH	SRSF2	-0.0239764	-0.412137	0.364303	0.860437	1	q > 0.2
LDH	STAG2	0.346911	-0.116649	0.808067	0.129304	1	q > 0.2
LDH	EZH2	0.256095	-0.275983	0.785782	0.48973	1	q > 0.2
LDH	RAD21	0.196546	-0.315989	0.707361	0.878245	1	q > 0.2
LDH	NF1	0.13689	-0.442545	0.714789	0.726265	1	q > 0.2
LDH	PHF6	0.357557	-0.181953	0.893683	0.941113	1	q > 0.2
LDH	CEBPA	0.171165	-0.177756	0.519399	0.544303	1	q > 0.2
LDH	BCOR	-0.0345323	-0.583406	0.514691	0.898885	1	q > 0.2
LDH	JAK2	-0.0685067	-1.0476	0.913009	1	1	q > 0.2
LDH	NPM1	0.258808	0.0835168	0.433849	3.14693e-05	0.000912609	q < 0.05
LDH	FLT3-ITD	0.187891	-0.279099	0.653521	0.324002	1	q > 0.2
BM blast %	NRAS	-0.0621631	-0.280279	0.156051	0.576	1	q > 0.2
BM blast %	FLT3-TKD	0.195355	-0.0600919	0.450388	0.127808	1	q > 0.2
BM blast %	TP53	0.355789	0.0150545	0.695207	0.0551717	1	q > 0.2
BM blast %	KIT	0.102627	-0.325669	0.530296	0.707294	1	q > 0.2
BM blast %	DNMT3A	0.305703	0.1294	0.481703	0.00353191	0.102426	q < 0.2
BM blast %	RUNX1	0.349335	0.050241	0.647437	0.0458584	1	q > 0.2
BM blast %	IDH1	0.366834	0.0487148	0.683775	0.0361766	1	q > 0.2
BM blast %	IDH2	0.0999315	-0.18181	0.381415	0.669396	1	q > 0.2
BM blast %	ASXL1	0.336154	-0.0982653	0.76853	0.169642	1	q > 0.2
BM blast %	PTPN11	0.180234	-0.146287	0.506129	0.373439	1	q > 0.2
BM blast %	CBL	0.442483	-0.151905	1.03186	0.170408	1	q > 0.2
BM blast %	WT1	-0.0536875	-0.445616	0.338514	0.758679	1	q > 0.2
BM blast %	KRAS	0.361771	-0.0535858	0.77513	0.187054	1	q > 0.2
BM blast %	TET2	0.138669	-0.110188	0.387248	0.0599093	1	q > 0.2
BM blast %	GATA2	-0.241391	-0.808024	0.327833	0.390897	1	q > 0.2
BM blast %	SF3B1	0.137297	-0.442145	0.715199	0.487565	1	q > 0.2
BM blast %	ETV6	-0.0491545	-0.817533	0.720241	1	1	q > 0.2
BM blast %	U2AF1	0.214522	-0.326667	0.753617	0.656808	1	q > 0.2
BM blast %	SRSF2	0.161307	-0.227946	0.549748	0.429169	1	q > 0.2
BM blast %	STAG2	0.234101	-0.227163	0.693728	0.257684	1	q > 0.2
BM blast %	EZH2	-0.00818632	-0.536801	0.520505	0.940427	1	q > 0.2
BM blast %	RAD21	-0.19139	-0.702162	0.321055	0.576554	1	q > 0.2
BM blast %	NF1	0.047469	-0.530847	0.625247	0.828258	1	q > 0.2
BM blast %	PHF6	0.0842953	-0.449788	0.617571	0.362649	1	q > 0.2
BM blast %	CEBPA	0.0681979	-0.279979	0.416099	0.856791	1	q > 0.2
BM blast %	BCOR	0.441729	-0.116356	0.995427	0.298724	1	q > 0.2
BM blast %	JAK2	0.594994	-0.419039	1.58898	0.132118	1	q > 0.2
BM blast %	NPM1	0.179188	0.00431434	0.353886	0.0591307	1	q > 0.2
BM blast %	FLT3-ITD	0.426744	-0.0454243	0.895884	0.116762	1	q > 0.2
PB blast %	NRAS	-0.039798	-0.257899	0.178367	0.663167	1	q > 0.2
PB blast %	FLT3-TKD	0.0854789	-0.169358	0.340135	0.602427	1	q > 0.2
PB blast %	TP53	0.713036	0.3637	1.05985	0.000121656	0.00337597	q < 0.05
PB blast %	KIT	-0.0343528	-0.46198	0.393483	0.991697	1	q > 0.2
PB blast %	DNMT3A	0.34058	0.164011	0.516811	0.000635385	0.0158846	q < 0.05
PB blast %	RUNX1	0.249233	-0.0486057	0.546359	0.137924	1	q > 0.2
PB blast %	IDH1	0.784254	0.456186	1.10994	3.05147e-05	0.000884927	q < 0.05
PB blast %	IDH2	0.40915	0.124239	0.693018	0.00764195	0.175765	q < 0.2
PB blast %	ASXL1	0.446218	0.00914211	0.880609	0.0302943	0.636181	q > 0.2
PB blast %	PTPN11	0.296447	-0.031414	0.62328	0.0861637	1	q > 0.2
PB blast %	CBL	0.431977	-0.162011	1.02107	0.341514	1	q > 0.2
PB blast %	WT1	-0.0469277	-0.438854	0.34524	0.988883	1	q > 0.2
PB blast %	KRAS	0.593655	0.171988	1.01213	0.0192936	0.424458	q > 0.2
PB blast %	TET2	0.467731	0.215451	0.719081	0.00174373	0.0418496	q < 0.05
PB blast %	GATA2	-0.306806	-0.8744	0.264074	0.255214	1	q > 0.2
PB blast %	SF3B1	0.648922	0.0518612	1.23899	0.0477365	0.954729	q > 0.2
PB blast %	ETV6	0.329388	-0.448302	1.10036	0.598637	1	q > 0.2
PB blast %	U2AF1	0.601645	0.0478341	1.14982	0.0858024	1	q > 0.2
PB blast %	SRSF2	0.103721	-0.285009	0.491933	0.727343	1	q > 0.2
PB blast %	STAG2	1.19648	0.693775	1.69202	0.000216143	0.00561971	q < 0.05
PB blast %	EZH2	-0.0177831	-0.546361	0.510962	0.801068	1	q > 0.2
PB blast %	RAD21	0.536685	0.0146336	1.0542	0.067638	1	q > 0.2
PB blast %	NF1	0.177171	-0.402968	0.755314	0.714751	1	q > 0.2
PB blast %	PHF6	0.486088	-0.0576941	1.02534	0.15829	1	q > 0.2
PB blast %	CEBPA	-0.188137	-0.536476	0.160949	0.286414	1	q > 0.2
PB blast %	BCOR	0.609033	0.0440452	1.16809	0.0711577	1	q > 0.2
PB blast %	JAK2	-0.30189	-1.28283	0.689606	0.628205	1	q > 0.2
PB blast %	NPM1	0.371525	0.195405	0.547283	0.00012057	0.00337597	q < 0.05
PB blast %	FLT3-ITD	0.237601	-0.230192	0.703686	0.153708	1	q > 0.2

## Sheet: Fig 3c
Variable	Gene	effect_size_vaf	q_value_vaf	effect_size	n_mut	q_value	sig_color	ratio	label
WBC	NRAS	0.161655	1	0.124676	330	0.000867041	q > 0.1	1.2966	NA
WBC	FLT3-TKD	0.279722	0.0542366	0.0500387	260	0.767097	WBC q < 0.1	5.59011	FLT3-TKD
WBC	TP53	0.630224	0.000266079	-0.580778	136	2.57344e-11	WBC q < 0.1	-1.08514	TP53
WBC	KIT	0.0635506	1	-0.0915551	92	1	q > 0.1	-0.694124	NA
WBC	DNMT3A	0.229847	0.0190327	0.140888	560	0.00506424	WBC q < 0.1	1.63142	DNMT3A
WBC	RUNX1	0.282879	0.833217	-0.15605	194	0.0583975	q > 0.1	-1.81274	NA
WBC	IDH1	0.542605	0.00271579	0.0100565	176	1	WBC q < 0.1	53.9556	IDH1
WBC	IDH2	0.350383	0.00437427	-0.100793	234	0.0168996	WBC q < 0.1	-3.47628	IDH2
WBC	ASXL1	0.507286	0.0921813	-0.224417	112	0.327125	WBC q < 0.1	-2.26046	ASXL1
WBC	PTPN11	-0.0375797	1	0.0547903	151	0.949067	q > 0.1	-0.685883	NA
WBC	CBL	0.446059	1	-0.27665	47	1	q > 0.1	-1.61236	NA
WBC	WT1	0.333799	1	-0.0341289	134	1	q > 0.1	-9.78055	NA
WBC	KRAS	0.185623	1	-0.0652234	103	0.949067	q > 0.1	-2.84595	NA
WBC	TET2	0.444787	0.0154569	0.0722542	234	0.949067	WBC q < 0.1	6.15586	TET2
WBC	GATA2	0.0694311	1	0.246311	59	0.165264	q > 0.1	0.281884	NA
WBC	SF3B1	0.707083	0.0921813	-0.173013	55	0.329019	WBC q < 0.1	-4.08688	SF3B1
WBC	ETV6	0.0294843	0.847159	-0.0381479	36	1	q > 0.1	-0.772897	NA
WBC	U2AF1	0.884986	0.568462	-0.336945	71	0.306813	q > 0.1	-2.6265	NA
WBC	SRSF2	0.22814	1	-0.178384	111	0.156414	q > 0.1	-1.27893	NA
WBC	STAG2	-0.0441243	1	-0.334852	85	0.0270204	q > 0.1	0.131773	NA
WBC	EZH2	0.214224	1	0.0155315	57	1	q > 0.1	13.7929	NA
WBC	RAD21	0.0151429	1	-0.0998349	72	1	q > 0.1	-0.15168	NA
WBC	NF1	0.151939	1	-0.388753	46	0.949067	q > 0.1	-0.390836	NA
WBC	PHF6	0.158299	1	-0.242197	61	0.549606	q > 0.1	-0.653594	NA
WBC	CEBPA	0.0948648	1	0.129372	199	0.438634	q > 0.1	0.733273	NA
WBC	BCOR	0.309455	1	-0.306347	63	0.25744	q > 0.1	-1.01014	NA
WBC	JAK2	-0.535297	1	0.0255201	24	1	q > 0.1	-20.9755	NA
WBC	NPM1	0.340767	0.000593473	0.193208	707	2.61489e-09	WBC q < 0.1	1.76374	NPM1
WBC	FLT3-ITD	0.297731	1	0.433109	550	6.83149e-19	q > 0.1	0.687428	NA
PB blast %	NRAS	-0.039798	1	-0.0205259	330	1	q > 0.1	1.93892	NA
PB blast %	FLT3-TKD	0.0854789	1	0.062918	260	1	q > 0.1	1.35858	NA
PB blast %	TP53	0.713036	0.00337597	-0.508049	136	2.81814e-06	PB q < 0.1	-1.40348	TP53
PB blast %	KIT	-0.0343528	1	0.231603	92	0.842477	q > 0.1	-0.148326	NA
PB blast %	DNMT3A	0.34058	0.0158846	-0.0464747	560	1	PB q < 0.1	-7.32827	DNMT3A
PB blast %	RUNX1	0.249233	1	-0.187262	194	0.285867	q > 0.1	-1.33093	NA
PB blast %	IDH1	0.784254	0.000884927	0.38501	176	0.000609388	PB q < 0.1	2.03697	IDH1
PB blast %	IDH2	0.40915	0.175765	-0.0786174	234	1	q > 0.1	-5.20432	NA
PB blast %	ASXL1	0.446218	0.636181	-0.35473	112	0.0950724	q > 0.1	-1.25791	NA
PB blast %	PTPN11	0.296447	1	-0.0821559	151	1	q > 0.1	-3.60834	NA
PB blast %	CBL	0.431977	1	-0.33391	47	0.825986	q > 0.1	-1.29369	NA
PB blast %	WT1	-0.0469277	1	0.253731	134	0.337739	q > 0.1	-0.184951	NA
PB blast %	KRAS	0.593655	0.424458	-0.0607849	103	1	q > 0.1	-9.76649	NA
PB blast %	TET2	0.467731	0.0418496	-0.0167955	234	1	PB q < 0.1	-27.8485	TET2
PB blast %	GATA2	-0.306806	1	0.379532	59	0.2272	q > 0.1	-0.80838	NA
PB blast %	SF3B1	0.648922	0.954729	-0.403363	55	0.337739	q > 0.1	-1.60878	NA
PB blast %	ETV6	0.329388	1	0.257391	36	1	q > 0.1	1.27972	NA
PB blast %	U2AF1	0.601645	1	-0.213902	71	1	q > 0.1	-2.81271	NA
PB blast %	SRSF2	0.103721	1	-0.238913	111	0.337739	q > 0.1	-0.434137	NA
PB blast %	STAG2	1.19648	0.00561971	0.0130587	85	1	PB q < 0.1	91.623	STAG2
PB blast %	EZH2	-0.0177831	1	-0.185861	57	1	q > 0.1	0.0956796	NA
PB blast %	RAD21	0.536685	1	-0.169506	72	1	q > 0.1	-3.16617	NA
PB blast %	NF1	0.177171	1	-0.0629843	46	1	q > 0.1	-2.81294	NA
PB blast %	PHF6	0.486088	1	0.0398216	61	1	q > 0.1	12.2066	NA
PB blast %	CEBPA	-0.188137	1	0.480222	199	1.01545e-06	q > 0.1	-0.39177	NA
PB blast %	BCOR	0.609033	1	-0.222772	63	1	q > 0.1	-2.73388	NA
PB blast %	JAK2	-0.30189	1	0.174163	24	1	q > 0.1	-1.73338	NA
PB blast %	NPM1	0.371525	0.00337597	0.0634416	707	1	PB q < 0.1	5.85617	NPM1
PB blast %	FLT3-ITD	0.237601	1	0.434175	550	4.66218e-13	q > 0.1	0.547248	NA

## Sheet: Fig 3d
Gene	HR	Lower_CI	Upper_CI	log_rank_p	VAF_threshold	q_value	n_pts
ASXL1	2.44594	1.13	5.3	0.0198061	24.1	0.0717971	64
BCOR	3.94587	1.69	9.19	0.00065775	37.74	0.0183859	23
CBL	2.44042	0.94	6.33	0.0584741	34.75	0.127828	19
CEBPA	0.48898	0.22	1.08	0.0705256	18	0.127828	14
DNMT3A	1.31728	0.97	1.79	0.0762812	32.63	0.130127	349
ETV6	2.29999	0.52	10.22	0.260081	23.47	0.29009	19
EZH2	1.71341	0.84	3.51	0.136081	38.87	0.187583	18
FLT3-ITD	0.656954	0.3	1.44	0.292023	17.65	0.313655	23
FLT3-TKD	0.48392	0.22	1.04	0.0583555	46.15	0.127828	187
GATA2	0.225041	0.07	0.68	0.00391878	19.16	0.0378816	8
IDH1	1.40357	0.91	2.17	0.126759	44.5	0.185444	43
IDH2	1.4782	0.99	2.22	0.0575207	33.5	0.127828	122
JAK2	2.51009	0.31	20.26	0.371956	9.5	0.371956	13
KIT	0.59424	0.3	1.17	0.127892	19.28	0.185444	20
KRAS	1.69223	0.98	2.94	0.0582909	29.03	0.127828	32
NF1	3.67437	1.36	9.94	0.00632152	34.38	0.045831	16
NPM1	1.26101	0.88	1.81	0.209235	34.75	0.242712	70
NRAS	1.56151	1.11	2.2	0.0105665	39.4	0.0588431	79
PHF6	4.99813	1.71	14.59	0.00126799	22.92	0.0183859	36
PTPN11	1.85318	1.12	3.06	0.0143665	39.61	0.0595183	30
RAD21	2.52871	0.34	18.82	0.3479	8.92	0.360325	51
RUNX1	1.38724	0.95	2.02	0.086423	39.05	0.139237	68
SF3B1	2.15344	0.93	5	0.0674243	46.67	0.127828	9
SRSF2	0.733523	0.47	1.15	0.174669	35.29	0.211059	50
STAG2	0.279235	0.07	1.16	0.0602507	47.92	0.127828	62
TET2	1.83164	1.13	2.96	0.0121744	38.68	0.0588431	133
TP53	1.48484	0.84	2.61	0.167047	12.5	0.210624	99
U2AF1	1.81752	0.95	3.46	0.0657501	42.36	0.127828	26
WT1	1.58106	0.85	2.93	0.142305	42.51	0.187583	30

## Sheet: Fig 3e
Gene	VAF_HR	VAF_lower_95	VAF_upper_95	VAF_q_value	VAF_threshold	HR	gene_lower_95	gene_upper_95	gene_q_value	sig	ratio	label
ASXL1	2.44594	1.13	5.3	0.0717971	24.1	1.64	1.29	2.09	0.000369174	q < 0.1	1.49143	ASXL1
BCOR	3.94587	1.69	9.19	0.0183859	37.74	0.85	0.59	1.23	0.517896	q < 0.1	4.6422	BCOR
CBL	2.44042	0.94	6.33	0.127828	34.75	0.66	0.43	1.02	0.151552	q > 0.1	3.69761	CBL
CEBPA	0.48898	0.22	1.08	0.127828	18	0.51	0.4	0.66	1.54853e-06	q > 0.1	0.958784	NA
DNMT3A	1.31728	0.97	1.79	0.130127	32.63	1.11	0.97	1.27	0.263317	q > 0.1	1.18674	NA
ETV6	2.29999	0.52	10.22	0.29009	23.47	0.95	0.58	1.55	0.861693	q > 0.1	2.42104	ETV6
EZH2	1.71341	0.84	3.51	0.187583	38.87	1.18	0.84	1.66	0.465844	q > 0.1	1.45205	NA
FLT3-ITD	0.656954	0.3	1.44	0.313655	17.65	1.22	1.07	1.39	0.0112697	q > 0.1	0.538487	NA
FLT3-TKD	0.48392	0.22	1.04	0.127828	46.15	0.68	0.56	0.82	0.000495279	q > 0.1	0.711647	NA
GATA2	0.225041	0.07	0.68	0.0378816	19.16	0.75	0.51	1.11	0.263317	q < 0.1	0.300054	GATA2
IDH1	1.40357	0.91	2.17	0.185444	44.5	1.16	0.94	1.43	0.279126	q > 0.1	1.20997	NA
IDH2	1.4782	0.99	2.22	0.127828	33.5	0.97	0.8	1.17	0.771722	q > 0.1	1.52392	NA
JAK2	2.51009	0.31	20.26	0.371956	9.5	1.22	0.69	2.15	0.632173	q > 0.1	2.05745	JAK2
KIT	0.59424	0.3	1.17	0.185444	19.28	0.78	0.57	1.06	0.241304	q > 0.1	0.761846	NA
KRAS	1.69223	0.98	2.94	0.127828	29.03	1.01	0.77	1.33	0.935111	q > 0.1	1.67548	NA
NF1	3.67437	1.36	9.94	0.045831	34.38	0.91	0.58	1.41	0.740635	q < 0.1	4.03777	NF1
NPM1	1.26101	0.88	1.81	0.242712	34.75	0.78	0.68	0.89	0.0011102	q > 0.1	1.61667	NA
NRAS	1.56151	1.11	2.2	0.0588431	39.4	0.78	0.66	0.93	0.0150836	q < 0.1	2.00194	NRAS
PHF6	4.99813	1.71	14.59	0.0183859	22.92	1.2	0.85	1.68	0.42603	q < 0.1	4.16511	PHF6
PTPN11	1.85318	1.12	3.06	0.0595183	39.61	0.87	0.69	1.1	0.35786	q < 0.1	2.13009	PTPN11
RAD21	2.52871	0.34	18.82	0.360325	8.92	0.58	0.4	0.86	0.0159372	q > 0.1	4.35984	RAD21
RUNX1	1.38724	0.95	2.02	0.139237	39.05	1.38	1.14	1.66	0.00288884	q > 0.1	1.00525	NA
SF3B1	2.15344	0.93	5	0.127828	46.67	1.26	0.9	1.78	0.295077	q > 0.1	1.70908	NA
SRSF2	0.733523	0.47	1.15	0.211059	35.29	1.72	1.37	2.16	2.07044e-05	q > 0.1	0.426467	SRSF2
STAG2	0.279235	0.07	1.16	0.127828	47.92	1.08	0.8	1.46	0.737319	q > 0.1	0.258551	STAG2
TET2	1.83164	1.13	2.96	0.0588431	38.68	1.05	0.86	1.27	0.737319	q < 0.1	1.74442	TET2
TP53	1.48484	0.84	2.61	0.210624	12.5	3.75	3.07	4.58	1.97624e-42	q > 0.1	0.395957	TP53
U2AF1	1.81752	0.95	3.46	0.127828	42.36	1.69	1.24	2.3	0.00288884	q > 0.1	1.07546	NA
WT1	1.58106	0.85	2.93	0.187583	42.51	0.79	0.61	1.03	0.175817	q > 0.1	2.00134	WT1

[truncated: 37 more sheets: Fig 4a, Fig 4b, Fig 4c, Fig 4d, Fig 4e, Fig 4f, Fig 4g, Fig 5, Fig 6b, Fig 6c, Fig 6d, Fig 6g, Supplemental Fig 1b-d, Supplemental Fig 1e-i, Supplemental Fig 1j, Supplemental Fig 1k, Supplemental Fig 1l-m, Supplemental Fig 2, Supplemental Fig 3a, Supplemental Fig 3b …]
